# Supplementary material for: Loss of the centrosomal protein ALMS1 alters lipid metabolism and the regulation of extracellular matrix-related processes
Source: Biol Direct. 2023 Dec 8;18:84. doi: 10.1186/s13062-023-00441-2 (PMC10704752; doi:10.1186/s13062-023-00441-2)
Supplement: Supplementary file 2 — Supplementary Material 2 [file 13062_2023_441_MOESM2_ESM.xlsx]

## Sheet: Table S1
Table S1. Transcriptome results after differential expression analysis with DESeq2
Ensembl_ID	baseMean	log2FoldChange	lfcSE	stat	pvalue	padj	symbol	TXBIOTYPE
ENSG00000104435	423.552	5.6251	0.343904	16.3566	3.9029e-60	6.52214e-56	STMN2	protein_coding
ENSG00000105894	444.502	-3.45172	0.220836	-15.6302	4.53036e-55	3.78534e-51	PTN	protein_coding
ENSG00000115468	254.412	-5.45763	0.353389	-15.4437	8.31886e-54	4.63388e-50	EFHD1	protein_coding
ENSG00000163584	1362.38	-3.48747	0.233965	-14.9059	3.0171e-50	1.26047e-46	RPL22L1	protein_coding
ENSG00000115380	261.882	-5.1848	0.355338	-14.5912	3.19578e-48	1.06809e-44	EFEMP1	protein_coding
ENSG00000130176	936.663	-3.99656	0.278588	-14.3457	1.13275e-46	3.1549e-43	CNN1	protein_coding
ENSG00000133110	293.921	-3.95148	0.283882	-13.9194	4.8263e-44	1.15218e-40	POSTN	protein_coding
ENSG00000126709	3766.07	2.1583	0.172735	12.4949	7.96427e-36	1.66364e-32	IFI6	protein_coding
ENSG00000170624	162.741	-5.705	0.462783	-12.3276	6.43294e-35	1.19445e-31	SGCD	protein_coding
ENSG00000174348	131.503	-5.24667	0.43045	-12.1888	3.56572e-34	5.83821e-31	PODN	protein_coding
ENSG00000204941	1124.5	-2.28095	0.187338	-12.1756	4.19236e-34	5.83821e-31	PSG5	protein_coding
ENSG00000079308	1334.03	-3.21496	0.2639	-12.1825	3.85412e-34	5.83821e-31	TNS1	protein_coding
ENSG00000049540	175.383	-5.03	0.41455	-12.1336	7.00683e-34	9.00701e-31	ELN	protein_coding
ENSG00000133019	129.949	5.22979	0.439351	11.9034	1.1356e-32	1.3555e-29	CHRM3	processed_transcript
ENSG00000142552	113.223	-4.72489	0.408853	-11.5565	6.84698e-31	7.62799e-28	RCN3	protein_coding
ENSG00000046774	117.326	-4.6852	0.418177	-11.2038	3.90413e-29	4.07762e-26	MAGEC2	protein_coding
ENSG00000253159	79.6586	-4.66426	0.427026	-10.9227	8.98314e-28	8.83043e-25	PCDHGA12	protein_coding
ENSG00000060656	316.836	-3.38149	0.311022	-10.8722	1.56387e-27	1.45188e-24	PTPRU	protein_coding
ENSG00000122862	1168.29	-2.13368	0.196776	-10.8432	2.14739e-27	1.88869e-24	SRGN	processed_transcript
ENSG00000128710	109.768	-3.57934	0.334141	-10.7121	8.93523e-27	7.46583e-24	HOXD10	processed_transcript
ENSG00000062524	78.4292	-4.41789	0.417807	-10.574	3.93302e-26	3.12974e-23	LTK	protein_coding
ENSG00000163364	75.0277	-5.19531	0.494916	-10.4974	8.88265e-26	6.74718e-23		lincRNA
ENSG00000196611	14899.5	2.31376	0.222249	10.4107	2.21597e-25	1.61005e-22	MMP1	protein_coding
ENSG00000225783	110.723	-3.50107	0.342591	-10.2194	1.62342e-24	1.13038e-21	MIAT	lincRNA
ENSG00000182253	189.533	-3.06421	0.304176	-10.0738	7.21443e-24	4.82241e-21	SYNM	protein_coding
ENSG00000085982	296.546	-2.22395	0.22169	-10.0318	1.10483e-23	7.10109e-21	USP40	retained_intron
ENSG00000099337	193.108	-3.46325	0.34592	-10.0117	1.35384e-23	8.37925e-21	KCNK6	protein_coding
ENSG00000163017	150.411	-3.79807	0.383368	-9.90711	3.87696e-23	2.31385e-20	ACTG2	nonsense_mediated_decay
ENSG00000172061	1871	-2.00321	0.202666	-9.88427	4.87119e-23	2.80698e-20	LRRC15	protein_coding
ENSG00000139874	1789.24	1.98934	0.202427	9.82743	8.57761e-23	4.77802e-20	SSTR1	protein_coding
ENSG00000077943	82.3944	-3.49961	0.361099	-9.69155	3.27525e-22	1.76557e-19	ITGA8	protein_coding
ENSG00000110492	820.016	2.78366	0.287856	9.67032	4.031e-22	2.10506e-19	MDK	protein_coding
ENSG00000223812	102.314	3.45944	0.365623	9.46175	3.02826e-21	1.53349e-18		lincRNA
ENSG00000141510	492.549	-2.0652	0.219509	-9.40826	5.04406e-21	2.47915e-18	TP53	protein_coding
ENSG00000166396	511.319	2.64025	0.281397	9.38266	6.43271e-21	3.07134e-18	SERPINB7	protein_coding
ENSG00000174938	96.9314	-3.44832	0.368541	-9.35669	8.22724e-21	3.81904e-18	SEZ6L2	protein_coding
ENSG00000187796	68.626	-3.8579	0.41416	-9.31499	1.21962e-20	5.5084e-18	CARD9	retained_intron
ENSG00000157601	233.389	2.46729	0.266571	9.25567	2.12885e-20	9.36191e-18	MX1	processed_transcript
ENSG00000171724	317.415	2.01808	0.218248	9.24673	2.31464e-20	9.91795e-18	VAT1L	protein_coding
ENSG00000011465	1827.96	-1.67391	0.181226	-9.23661	2.54428e-20	1.06294e-17	DCN	protein_coding
ENSG00000109846	62.5448	-4.33644	0.470308	-9.22042	2.95935e-20	1.20619e-17	CRYAB	protein_coding
ENSG00000141837	100.954	-3.25023	0.352724	-9.21466	3.12271e-20	1.24246e-17	CACNA1A	protein_coding
ENSG00000001036	1001.09	1.68417	0.184904	9.10837	8.36275e-20	3.25e-17	FUCA2	protein_coding
ENSG00000168398	297.423	-2.52102	0.277182	-9.09516	9.44501e-20	3.58717e-17	BDKRB2	protein_coding
ENSG00000131080	97.2359	-3.48886	0.392084	-8.89826	5.67303e-19	2.10671e-16	EDA2R	protein_coding
ENSG00000175352	154.072	-2.31462	0.26151	-8.85099	8.67479e-19	3.1514e-16	NRIP3	protein_coding
ENSG00000104870	281.293	-2.43536	0.27609	-8.82088	1.13561e-18	4.0377e-16	FCGRT	retained_intron
ENSG00000153823	53.0812	-5.69356	0.646618	-8.80513	1.307e-18	4.55027e-16	PID1	processed_transcript
ENSG00000122378	58.2972	-6.0876	0.707892	-8.59961	7.99864e-18	2.72786e-15	PRXL2A	protein_coding
ENSG00000055163	123.765	-2.7722	0.322696	-8.59075	8.64049e-18	2.88783e-15	CYFIP2	nonsense_mediated_decay
ENSG00000175879	47.0549	-4.48625	0.523381	-8.57168	1.01988e-17	3.34179e-15	HOXD8	protein_coding
ENSG00000067445	67.5245	-6.87798	0.805	-8.54407	1.2957e-17	4.16393e-15	TRO	protein_coding
ENSG00000073756	1613.24	2.48987	0.292898	8.50081	1.8828e-17	5.9365e-15	PTGS2	protein_coding
ENSG00000163661	145.803	2.3889	0.281964	8.47236	2.40469e-17	7.44162e-15	PTX3	protein_coding
ENSG00000115107	44.9967	-5.08823	0.606124	-8.39469	4.67116e-17	1.41927e-14	STEAP3	protein_coding
ENSG00000128656	1920.64	-1.41952	0.17017	-8.34178	7.31796e-17	2.18376e-14	CHN1	protein_coding
ENSG00000132329	53.2776	-5.93384	0.711687	-8.33771	7.57405e-17	2.22052e-14	RAMP1	protein_coding
ENSG00000213626	304.014	-1.91415	0.231154	-8.28086	1.22291e-16	3.52347e-14	LBH	protein_coding
ENSG00000137868	91.8824	-2.9772	0.36032	-8.26265	1.42478e-16	4.03551e-14	STRA6	protein_coding
ENSG00000204131	67.2504	-3.52779	0.429556	-8.21264	2.1638e-16	6.02654e-14	NHSL2	protein_coding
ENSG00000175899	201.228	-2.01742	0.247399	-8.15451	3.50588e-16	9.44948e-14	A2M	protein_coding
ENSG00000108947	88.5556	-3.67317	0.451238	-8.14022	3.94576e-16	1.04663e-13	EFNB3	protein_coding
ENSG00000115641	1503.19	-1.42599	0.177456	-8.03574	9.30196e-16	2.42883e-13	FHL2	protein_coding
ENSG00000079931	734.349	1.51938	0.189507	8.01756	1.0787e-15	2.77326e-13	MOXD1	protein_coding
ENSG00000127507	52.3132	-3.45638	0.433067	-7.98118	1.44947e-15	3.67e-13	ADGRE2	protein_coding
ENSG00000071575	215.237	-1.9533	0.244928	-7.97499	1.52391e-15	3.79214e-13	TRIB2	protein_coding
ENSG00000179046	122.039	2.26532	0.284108	7.97345	1.54309e-15	3.79214e-13	TRIML2	protein_coding
ENSG00000163071	48.1259	-3.84362	0.482763	-7.96172	1.69665e-15	4.1091e-13	SPATA18	protein_coding
ENSG00000159388	75.2725	-2.86231	0.361611	-7.91544	2.46388e-15	5.88198e-13	BTG2	nonsense_mediated_decay
ENSG00000138061	40.4868	-4.27848	0.541725	-7.89789	2.83669e-15	6.67661e-13	CYP1B1	processed_transcript
ENSG00000148803	65.7154	-3.71277	0.471151	-7.88021	3.26842e-15	7.58592e-13	FUOM	protein_coding
ENSG00000121413	37.9426	-5.0019	0.643018	-7.77879	7.32234e-15	1.67621e-12	ZSCAN18	protein_coding
ENSG00000156150	39.6234	-5.46154	0.702426	-7.77525	7.52981e-15	1.70042e-12	ALX3	protein_coding
ENSG00000087303	1550.42	1.5936	0.205834	7.74215	9.7746e-15	2.17791e-12	NID2	protein_coding
ENSG00000167157	306.485	-2.43488	0.315207	-7.72472	1.12099e-14	2.46486e-12	PRRX2	protein_coding
ENSG00000198885	43.82	-6.23123	0.807238	-7.71919	1.17069e-14	2.5407e-12	ITPRIPL1	protein_coding
ENSG00000115594	204.669	-1.96817	0.255182	-7.7128	1.23087e-14	2.63707e-12	IL1R1	protein_coding
ENSG00000115339	40.3182	-5.80026	0.752699	-7.70596	1.29863e-14	2.74702e-12	GALNT3	protein_coding
ENSG00000133169	500.701	2.43961	0.317499	7.68383	1.54401e-14	3.22524e-12	BEX1	protein_coding
ENSG00000132274	164.883	-2.29919	0.299474	-7.67743	1.62308e-14	3.34855e-12	TRIM22	protein_coding
ENSG00000071054	1986.89	-1.39237	0.1816	-7.66725	1.75724e-14	3.53797e-12	MAP4K4	protein_coding
ENSG00000144115	38.6771	-5.06751	0.660872	-7.66791	1.7482e-14	3.53797e-12	THNSL2	protein_coding
ENSG00000079246	4777.98	-1.31118	0.171103	-7.66308	1.81527e-14	3.61131e-12	XRCC5	protein_coding
ENSG00000269416	76.6492	2.66958	0.348631	7.65732	1.89852e-14	3.64768e-12	LINC01224	lincRNA
ENSG00000178235	50.3513	3.91184	0.510865	7.65729	1.89904e-14	3.64768e-12	SLITRK1	protein_coding
ENSG00000120337	55.1376	3.62037	0.472714	7.65869	1.87841e-14	3.64768e-12	TNFSF18	protein_coding
ENSG00000197077	55.9285	3.59351	0.473957	7.58192	3.40478e-14	6.46559e-12	KIAA1671	protein_coding
ENSG00000113389	1051.74	1.85188	0.244455	7.57553	3.57656e-14	6.7155e-12	NPR3	protein_coding
ENSG00000109610	153.348	-2.44635	0.323767	-7.55592	4.15925e-14	7.7228e-12	SOD3	protein_coding
ENSG00000134308	3818.75	-1.37348	0.183952	-7.46651	8.2349e-14	1.51224e-11	YWHAQ	protein_coding
ENSG00000038295	133.424	2.73993	0.367383	7.45797	8.78656e-14	1.596e-11	TLL1	protein_coding
ENSG00000168016	85.9704	-2.90063	0.389874	-7.43992	1.00746e-13	1.81029e-11	TRANK1	protein_coding
ENSG00000123453	39.5728	-5.78121	0.779912	-7.41265	1.23803e-13	2.20093e-11	SARDH	protein_coding
ENSG00000124762	3984.22	-1.62235	0.220124	-7.37015	1.70442e-13	2.99817e-11	CDKN1A	processed_transcript
ENSG00000115041	81.1562	-2.68566	0.364578	-7.36649	1.75174e-13	3.04931e-11	KCNIP3	protein_coding
ENSG00000127946	376.684	-1.58608	0.21598	-7.34366	2.07826e-13	3.58038e-11	HIP1	protein_coding
ENSG00000103175	657.763	-2.14216	0.292013	-7.33586	2.20297e-13	3.75652e-11	WFDC1	protein_coding
ENSG00000158417	1752.48	-1.37068	0.187033	-7.32855	2.32654e-13	3.92716e-11	EIF5B	protein_coding
ENSG00000132840	176.167	2.09216	0.285579	7.32605	2.37035e-13	3.96109e-11	BHMT2	protein_coding
ENSG00000163171	1256.94	-1.45023	0.198496	-7.30608	2.7504e-13	4.55069e-11	CDC42EP3	protein_coding
ENSG00000162512	913.397	-1.49794	0.205586	-7.2862	3.18809e-13	5.22315e-11	SDC3	protein_coding
ENSG00000175745	310.016	1.95994	0.269938	7.26071	3.85063e-13	6.24736e-11	NR2F1	protein_coding
ENSG00000175274	707.069	-2.21896	0.305704	-7.25853	3.91325e-13	6.28792e-11	TP53I11	nonsense_mediated_decay
ENSG00000182836	91.5623	-2.68354	0.370202	-7.24885	4.20312e-13	6.68936e-11	PLCXD3	protein_coding
ENSG00000109472	42.8312	-6.57259	0.910329	-7.22002	5.19814e-13	8.19491e-11	CPE	protein_coding
ENSG00000144381	3271.39	-1.36291	0.189011	-7.21075	5.56462e-13	8.69069e-11	HSPD1	protein_coding
ENSG00000130513	92.3149	-2.6981	0.375545	-7.18449	6.74565e-13	1.04376e-10	GDF15	protein_coding
ENSG00000167972	90.6752	-2.68182	0.374787	-7.15558	8.33214e-13	1.27742e-10	ABCA3	protein_coding
ENSG00000120875	463.573	1.43344	0.200485	7.14988	8.68561e-13	1.3195e-10	DUSP4	protein_coding
ENSG00000125730	45.954	-2.98741	0.419084	-7.12843	1.01523e-12	1.52842e-10	C3	protein_coding
ENSG00000143028	638.199	1.37447	0.19323	7.11312	1.13449e-12	1.69272e-10	SYPL2	protein_coding
ENSG00000038427	269.854	-5.61419	0.78952	-7.11089	1.15294e-12	1.70502e-10	VCAN	protein_coding
ENSG00000138131	4472.93	-1.63758	0.23052	-7.10389	1.21297e-12	1.77806e-10	LOXL4	protein_coding
ENSG00000162433	75.6178	-2.38519	0.337058	-7.07649	1.47846e-12	2.1484e-10	AK4	processed_transcript
ENSG00000271503	47.253	3.56967	0.504854	7.07069	1.54169e-12	2.22097e-10	CCL5	protein_coding
ENSG00000106537	814.912	-1.43729	0.204308	-7.03493	1.99363e-12	2.84748e-10	TSPAN13	protein_coding
ENSG00000164442	5673.99	1.25344	0.178962	7.00397	2.48815e-12	3.51854e-10	CITED2	protein_coding
ENSG00000115226	83.6373	-3.07827	0.439566	-7.00299	2.50557e-12	3.51854e-10	FNDC4	protein_coding
ENSG00000169174	30.4126	-5.11709	0.732061	-6.98997	2.74936e-12	3.82871e-10	PCSK9	protein_coding
ENSG00000253148	42.5592	8.6875	1.24607	6.97191	3.12674e-12	4.31826e-10	RGS21	protein_coding
ENSG00000115738	405.41	-1.63748	0.235285	-6.95958	3.41278e-12	4.65884e-10	ID2	protein_coding
ENSG00000138413	737.463	-1.29309	0.185818	-6.95891	3.42911e-12	4.65884e-10	IDH1	protein_coding
ENSG00000105088	562.593	-2.40064	0.345156	-6.95523	3.51982e-12	4.74353e-10	OLFM2	protein_coding
ENSG00000108379	171.753	1.69009	0.243698	6.9352	4.05655e-12	5.42311e-10	WNT3	protein_coding
ENSG00000165118	32.1203	-8.631	1.24523	-6.93122	4.17217e-12	5.53342e-10	C9orf64	protein_coding
ENSG00000105048	46.4815	-3.87407	0.559027	-6.93002	4.20787e-12	5.53683e-10	TNNT1	protein_coding
ENSG00000105664	114.034	-2.67319	0.385809	-6.92878	4.24486e-12	5.54187e-10	COMP	protein_coding
ENSG00000103485	35.3363	-4.75644	0.687303	-6.92044	4.50245e-12	5.83259e-10	QPRT	protein_coding
ENSG00000082153	1106.32	-1.33481	0.193061	-6.91391	4.71467e-12	6.06053e-10	BZW1	protein_coding
ENSG00000115484	2904.12	-1.22622	0.17747	-6.90945	4.86531e-12	6.18364e-10	CCT4	protein_coding
ENSG00000136542	928.516	-1.49756	0.216758	-6.90889	4.88445e-12	6.18364e-10	GALNT5	protein_coding
ENSG00000122641	165.401	-1.826	0.264915	-6.89278	5.47126e-12	6.87445e-10	INHBA	protein_coding
ENSG00000072135	197.307	-1.76149	0.255622	-6.891	5.54024e-12	6.90918e-10	PTPN18	protein_coding
ENSG00000085760	419.12	-1.33982	0.194564	-6.88627	5.72761e-12	7.08993e-10	MTIF2	protein_coding
ENSG00000124225	286.285	-1.89887	0.275986	-6.88031	5.97245e-12	7.33864e-10	PMEPA1	protein_coding
ENSG00000169756	1729.78	-1.27648	0.185684	-6.87449	6.221e-12	7.58826e-10	LIMS1	protein_coding
ENSG00000115816	730.872	-1.28981	0.189576	-6.80366	1.01994e-11	1.23509e-09	CEBPZ	protein_coding
ENSG00000189058	30.3371	-4.20608	0.620264	-6.78111	1.19256e-11	1.43373e-09	APOD	protein_coding
ENSG00000107562	2232.71	-1.16174	0.171477	-6.77486	1.24524e-11	1.48638e-09	CXCL12	protein_coding
ENSG00000035141	312.471	-1.45906	0.215501	-6.77054	1.28299e-11	1.52057e-09	FAM136A	protein_coding
ENSG00000197565	38.4965	3.4645	0.512021	6.76631	1.32106e-11	1.55467e-09	COL4A6	protein_coding
ENSG00000105122	92.9282	2.25575	0.334075	6.75221	1.45608e-11	1.70158e-09	RASAL3	protein_coding
ENSG00000091490	68.248	-2.84358	0.421702	-6.7431	1.55046e-11	1.79928e-09	SEL1L3	protein_coding
ENSG00000115866	1036.66	-1.3018	0.193569	-6.72524	1.75307e-11	2.02039e-09	DARS1	protein_coding
ENSG00000149090	1040.5	-1.63731	0.243524	-6.72338	1.7756e-11	2.03234e-09	PAMR1	protein_coding
ENSG00000115884	1210.18	-1.2575	0.187319	-6.71313	1.90492e-11	2.16552e-09	SDC1	protein_coding
ENSG00000115461	40628.6	1.21944	0.18194	6.70245	2.04951e-11	2.31415e-09	IGFBP5	protein_coding
ENSG00000196141	3186.37	-1.23339	0.184667	-6.67901	2.40564e-11	2.69803e-09	SPATS2L	protein_coding
ENSG00000125398	244.069	1.5991	0.239595	6.6742	2.48586e-11	2.76941e-09	SOX9	protein_coding
ENSG00000198406	615.485	-1.4857	0.222689	-6.67165	2.52945e-11	2.79932e-09	BZW1P2	processed_pseudogene
ENSG00000144118	1154.39	-1.23429	0.185401	-6.6574	2.78712e-11	3.06418e-09	RALB	protein_coding
ENSG00000123485	787.682	-1.31734	0.198208	-6.64627	3.00616e-11	3.2834e-09	HJURP	nonsense_mediated_decay
ENSG00000150764	233.754	-1.68716	0.254072	-6.64051	3.12606e-11	3.39218e-09	DIXDC1	protein_coding
ENSG00000071967	1748.11	-1.31611	0.198487	-6.63071	3.34083e-11	3.60184e-09	CYBRD1	protein_coding
ENSG00000101017	48.5899	-3.08591	0.466355	-6.61709	3.66347e-11	3.92438e-09	CD40	protein_coding
ENSG00000150681	55.3563	7.19589	1.09281	6.58477	4.55575e-11	4.84912e-09	RGS18	protein_coding
ENSG00000165757	26.0028	-4.83745	0.735487	-6.57721	4.79361e-11	5.07e-09	JCAD	protein_coding
ENSG00000111981	59.3075	-3.16542	0.481677	-6.57167	4.97546e-11	5.22924e-09	ULBP1	protein_coding
ENSG00000077380	907.36	-1.20107	0.183345	-6.55089	5.71937e-11	5.93642e-09	DYNC1I2	protein_coding
ENSG00000125354	700.683	-1.43595	0.219188	-6.55121	5.7074e-11	5.93642e-09	SEPTIN6	protein_coding
ENSG00000128709	28.6602	-3.60287	0.550361	-6.54638	5.89493e-11	6.08087e-09	HOXD9	protein_coding
ENSG00000124098	271.335	-1.62044	0.248418	-6.52304	6.88982e-11	7.06354e-09	FAM210B	protein_coding
ENSG00000161267	27.7297	-5.58276	0.856208	-6.52033	7.01511e-11	7.12341e-09	BDH1	protein_coding
ENSG00000164176	32.6514	5.42533	0.832229	6.51904	7.07609e-11	7.12341e-09	EDIL3	protein_coding
ENSG00000189420	36.6027	-3.50923	0.538275	-6.51939	7.05937e-11	7.12341e-09	ZFP92	protein_coding
ENSG00000118246	408.894	-1.31395	0.20231	-6.49472	8.31887e-11	8.32435e-09	FASTKD2	protein_coding
ENSG00000101265	121.415	-1.819	0.280161	-6.49269	8.43147e-11	8.3868e-09	RASSF2	processed_transcript
ENSG00000130881	467.673	-1.67646	0.259024	-6.47221	9.65769e-11	9.54969e-09	LRP3	protein_coding
ENSG00000163466	6280.6	-1.3748	0.213249	-6.44693	1.14135e-10	1.12195e-08	ARPC2	protein_coding
ENSG00000138798	124.069	2.0241	0.31506	6.4245	1.32305e-10	1.28563e-08	EGF	protein_coding
ENSG00000185414	273.132	-1.47818	0.230085	-6.42448	1.32325e-10	1.28563e-08	MRPL30	protein_coding
ENSG00000163531	26.9395	-3.83817	0.599469	-6.40261	1.52743e-10	1.47543e-08	NFASC	processed_transcript
ENSG00000168958	594.838	-1.22587	0.191806	-6.39121	1.64581e-10	1.58064e-08	MFF	protein_coding
ENSG00000138363	912.838	-1.12849	0.176903	-6.37913	1.78094e-10	1.70065e-08	ATIC	protein_coding
ENSG00000180875	233.798	-1.59772	0.250776	-6.3711	1.87681e-10	1.76199e-08	GREM2	protein_coding
ENSG00000181019	2633.66	-1.23169	0.193309	-6.37161	1.87059e-10	1.76199e-08	NQO1	protein_coding
ENSG00000178814	27.3276	-4.55113	0.714273	-6.3717	1.86945e-10	1.76199e-08	OPLAH	processed_transcript
ENSG00000162869	226.278	-1.50223	0.235861	-6.36916	1.90072e-10	1.77447e-08	PPP1R21	nonsense_mediated_decay
ENSG00000183762	127.791	-1.69248	0.265897	-6.36519	1.95043e-10	1.81075e-08	KREMEN1	protein_coding
ENSG00000042493	138.514	-5.33196	0.83808	-6.36212	1.98994e-10	1.83723e-08	CAPG	protein_coding
ENSG00000092969	638.233	1.67391	0.264741	6.32283	2.56817e-10	2.35806e-08	TGFB2	protein_coding
ENSG00000198910	6433.21	1.40367	0.222944	6.29605	3.0533e-10	2.78818e-08	L1CAM	protein_coding
ENSG00000119812	1254.76	-1.19469	0.18986	-6.29247	3.12463e-10	2.83781e-08	FAM98A	protein_coding
ENSG00000120885	1372.36	1.15728	0.184642	6.26766	3.66518e-10	3.31074e-08	CLU	protein_coding
ENSG00000126785	554.094	1.26032	0.201129	6.2662	3.69962e-10	3.31788e-08	RHOJ	nonsense_mediated_decay
ENSG00000180353	24.2437	-4.75711	0.759516	-6.26334	3.76817e-10	3.34946e-08	HCLS1	protein_coding
ENSG00000084754	2064.23	-1.35645	0.216658	-6.26078	3.83065e-10	3.38698e-08	HADHA	protein_coding
ENSG00000149557	25.1661	-3.92673	0.62733	-6.25943	3.86388e-10	3.39839e-08	FEZ1	processed_transcript
ENSG00000104332	616.302	1.20556	0.192965	6.24756	4.16908e-10	3.64762e-08	SFRP1	protein_coding
ENSG00000121769	36.3049	-2.99717	0.48012	-6.24255	4.30482e-10	3.74676e-08	FABP3	protein_coding
ENSG00000154856	126.509	-1.68074	0.269463	-6.23738	4.44958e-10	3.85269e-08	APCDD1	protein_coding
ENSG00000138069	1766.75	-1.18429	0.191076	-6.19803	5.71754e-10	4.92505e-08	RAB1A	processed_transcript
ENSG00000235217	46.4219	-2.6715	0.431791	-6.18703	6.13073e-10	5.25388e-08	TSPY26P	processed_transcript
ENSG00000168288	1304.36	-1.14356	0.185416	-6.16754	6.93596e-10	5.91361e-08	MMADHC	protein_coding
ENSG00000225138	367.7	1.44122	0.233858	6.16282	7.14621e-10	6.06194e-08		antisense
ENSG00000119125	50.2141	2.59463	0.42236	6.14316	8.08962e-10	6.82756e-08	GDA	protein_coding
ENSG00000169679	877.99	-1.27245	0.207571	-6.1302	8.7766e-10	7.35501e-08	BUB1	protein_coding
ENSG00000159674	106.454	-1.95017	0.318149	-6.12973	8.8026e-10	7.35501e-08	SPON2	protein_coding
ENSG00000131459	56.3247	-2.49329	0.40773	-6.11505	9.65243e-10	8.02496e-08	GFPT2	protein_coding
ENSG00000006016	53.4079	-3.04911	0.498722	-6.11385	9.7254e-10	8.0456e-08	CRLF1	processed_transcript
ENSG00000010610	29.9898	-3.27991	0.536959	-6.10831	1.00694e-09	8.28914e-08	CD4	processed_transcript
ENSG00000130475	33.1533	-3.57507	0.58567	-6.10424	1.03291e-09	8.46126e-08	FCHO1	protein_coding
ENSG00000181104	1214.71	-1.16478	0.191302	-6.0887	1.1383e-09	9.27908e-08	F2R	protein_coding
ENSG00000173727	78.8034	-1.99432	0.327883	-6.08242	1.18382e-09	9.60329e-08		protein_coding
ENSG00000132530	280.323	-1.37624	0.226886	-6.06576	1.31333e-09	1.06024e-07	XAF1	retained_intron
ENSG00000152518	929.713	-1.26899	0.20926	-6.06417	1.32636e-09	1.06562e-07	ZFP36L2	protein_coding
ENSG00000136425	23.8163	-3.93145	0.650319	-6.04542	1.49025e-09	1.19156e-07	CIB2	protein_coding
ENSG00000109107	136.951	-1.72922	0.287081	-6.02343	1.70755e-09	1.34599e-07	ALDOC	protein_coding
ENSG00000088367	285.185	-1.43483	0.23819	-6.02388	1.70283e-09	1.34599e-07	EPB41L1	protein_coding
ENSG00000137507	29.2471	-3.49959	0.580974	-6.02365	1.70525e-09	1.34599e-07	LRRC32	protein_coding
ENSG00000177106	385.366	-1.53059	0.254323	-6.0183	1.76262e-09	1.38287e-07	EPS8L2	protein_coding
ENSG00000107984	7044.66	1.39943	0.234268	5.97361	2.32057e-09	1.8121e-07	DKK1	protein_coding
ENSG00000164929	92.3747	-1.9344	0.32413	-5.96799	2.40197e-09	1.84974e-07	BAALC	protein_coding
ENSG00000161513	213.436	-1.93401	0.324033	-5.96855	2.39367e-09	1.84974e-07	FDXR	nonsense_mediated_decay
ENSG00000151729	29.0654	-6.65442	1.1148	-5.96917	2.3847e-09	1.84974e-07	SLC25A4	protein_coding
ENSG00000185950	159.338	1.45486	0.244245	5.95657	2.57585e-09	1.97454e-07	IRS2	protein_coding
ENSG00000147027	25.8917	-4.81242	0.808664	-5.95107	2.66394e-09	2.03274e-07	TMEM47	protein_coding
ENSG00000152049	29.0074	-6.65303	1.12033	-5.93846	2.87707e-09	2.18539e-07	KCNE4	protein_coding
ENSG00000170954	31.5156	-2.91963	0.491836	-5.93619	2.91719e-09	2.20584e-07	ZNF415	nonsense_mediated_decay
ENSG00000065911	1787.27	-1.09304	0.184295	-5.93093	3.01223e-09	2.25728e-07	MTHFD2	protein_coding
ENSG00000120889	369.024	-1.40625	0.237076	-5.93163	2.99935e-09	2.25728e-07	TNFRSF10B	retained_intron
ENSG00000174600	26.9705	-3.93296	0.664523	-5.91847	3.24944e-09	2.42417e-07	CMKLR1	protein_coding
ENSG00000161671	1516.64	1.12395	0.189956	5.91687	3.28122e-09	2.437e-07	EMC10	nonsense_mediated_decay
ENSG00000178531	197.664	2.01919	0.341366	5.91503	3.3181e-09	2.45349e-07	CTXN1	protein_coding
ENSG00000115233	1162.16	-1.0526	0.178411	-5.89988	3.63769e-09	2.67795e-07	PSMD14	protein_coding
ENSG00000013588	189.86	1.45568	0.246962	5.89435	3.76166e-09	2.75706e-07	GPRC5A	protein_coding
ENSG00000003402	351.821	-1.30784	0.222019	-5.89066	3.84652e-09	2.80695e-07	CFLAR	protein_coding
ENSG00000233117	120.26	1.60886	0.273502	5.88243	4.04282e-09	2.93737e-07		lincRNA
ENSG00000135968	264.497	-1.77286	0.301819	-5.87391	4.25635e-09	3.07913e-07	GCC2	protein_coding
ENSG00000124126	21.4742	-4.5293	0.772379	-5.86409	4.516e-09	3.25288e-07	PREX1	nonsense_mediated_decay
ENSG00000135218	26.6432	3.87883	0.662298	5.85663	4.72357e-09	3.38779e-07	CD36	protein_coding
ENSG00000138398	623.806	-1.24803	0.213381	-5.84883	4.95039e-09	3.53529e-07	PPIG	protein_coding
ENSG00000151779	741.884	-1.28811	0.220312	-5.84675	5.01282e-09	3.56465e-07	NBAS	protein_coding
ENSG00000163214	317.102	-1.23552	0.211406	-5.84431	5.08681e-09	3.60193e-07	DHX57	protein_coding
ENSG00000111907	138.412	1.76242	0.301822	5.83928	5.24271e-09	3.69667e-07	TPD52L1	protein_coding
ENSG00000154518	1620.48	-1.11292	0.190661	-5.83716	5.30988e-09	3.7127e-07	ATP5MC3	protein_coding
ENSG00000119801	623.03	-1.12796	0.193218	-5.83773	5.29158e-09	3.7127e-07	YPEL5	protein_coding
ENSG00000175287	27.6902	-6.58947	1.13004	-5.83117	5.50396e-09	3.83236e-07	PHYHD1	protein_coding
ENSG00000169126	79.6933	1.84604	0.31676	5.82787	5.61395e-09	3.89273e-07	ARMC4	processed_transcript
ENSG00000143878	3473.74	-1.30243	0.223771	-5.82038	5.87147e-09	4.05447e-07	RHOB	protein_coding
ENSG00000198753	36.2656	-2.6106	0.448872	-5.8159	6.03084e-09	4.14738e-07	PLXNB3	protein_coding
ENSG00000138029	837.997	-1.07972	0.185941	-5.80679	6.36808e-09	4.36135e-07	HADHB	protein_coding
ENSG00000103888	37.2815	-3.4856	0.600421	-5.80525	6.42694e-09	4.3837e-07	CEMIP	protein_coding
ENSG00000115648	290.195	-1.65084	0.284916	-5.79413	6.86753e-09	4.66518e-07	MLPH	protein_coding
ENSG00000095303	2417.7	-1.1852	0.205217	-5.77532	7.68054e-09	5.19634e-07	PTGS1	protein_coding
ENSG00000119714	26.4272	-3.98649	0.691675	-5.76353	8.23716e-09	5.55045e-07	GPR68	protein_coding
ENSG00000182901	65.3074	2.21319	0.385464	5.74163	9.37685e-09	6.29303e-07	RGS7	protein_coding
ENSG00000251322	44.7873	-2.24256	0.390976	-5.73579	9.70598e-09	6.48786e-07	SHANK3	protein_coding
ENSG00000145147	1228.74	1.46014	0.255062	5.72465	1.03648e-08	6.90067e-07	SLIT2	protein_coding
ENSG00000138375	471.431	-1.20602	0.211295	-5.70775	1.14481e-08	7.59164e-07	SMARCAL1	protein_coding
ENSG00000143947	2411.94	-1.3266	0.23279	-5.69869	1.20729e-08	7.97434e-07	RPS27A	protein_coding
ENSG00000138430	645.855	-1.12166	0.196975	-5.69444	1.23779e-08	8.14359e-07	OLA1	protein_coding
ENSG00000182326	701.463	-1.09338	0.192032	-5.69373	1.24297e-08	8.1456e-07	C1S	protein_coding
ENSG00000182050	23.6438	5.36433	0.942983	5.68868	1.28024e-08	8.32456e-07	MGAT4C	protein_coding
ENSG00000152953	250.851	1.35506	0.238186	5.68908	1.27725e-08	8.32456e-07	STK32B	protein_coding
ENSG00000172738	42.1244	-2.33821	0.411398	-5.68357	1.31909e-08	8.54393e-07	TMEM217	protein_coding
ENSG00000145945	197.902	1.44158	0.253974	5.67612	1.37787e-08	8.85505e-07	FAM50B	protein_coding
ENSG00000178919	68.2961	1.93421	0.340802	5.67548	1.38302e-08	8.85505e-07	FOXE1	protein_coding
ENSG00000152256	182.359	-1.63135	0.287383	-5.67655	1.37439e-08	8.85505e-07	PDK1	protein_coding
ENSG00000171150	998.096	-1.2712	0.224033	-5.67415	1.3938e-08	8.88997e-07	SOCS5	protein_coding
ENSG00000013016	1745.99	-1.17564	0.207379	-5.66903	1.43606e-08	9.07351e-07	EHD3	protein_coding
ENSG00000119185	724.382	-1.16628	0.205704	-5.66972	1.43035e-08	9.07351e-07	ITGB1BP1	protein_coding
ENSG00000155438	579.525	-1.13559	0.200327	-5.6687	1.43886e-08	9.07351e-07	NIFK	protein_coding
ENSG00000142627	2092.4	1.11892	0.197478	5.66604	1.4614e-08	9.18097e-07	EPHA2	protein_coding
ENSG00000163798	321.553	-1.19291	0.210797	-5.65905	1.52213e-08	9.52673e-07	SLC4A1AP	protein_coding
ENSG00000135916	1024.82	-1.34625	0.2381	-5.65414	1.56626e-08	9.76633e-07	ITM2C	protein_coding
ENSG00000149633	76.2215	-2.61248	0.462981	-5.64273	1.67375e-08	1.03978e-06	KIAA1755	protein_coding
ENSG00000258128	84.8777	2.22118	0.393873	5.63933	1.70713e-08	1.05659e-06		processed_transcript
ENSG00000171889	452.953	1.10865	0.196667	5.63719	1.72851e-08	1.06587e-06	MIR31HG	sense_overlapping
ENSG00000116120	825.375	-1.07182	0.190339	-5.63114	1.79024e-08	1.09585e-06	FARSB	protein_coding
ENSG00000106484	22.4585	-3.42541	0.608274	-5.63137	1.78787e-08	1.09585e-06	MEST	protein_coding
ENSG00000065548	796.278	-1.14417	0.203243	-5.62956	1.80666e-08	1.10187e-06	ZC3H15	protein_coding
ENSG00000156475	41.9595	3.0738	0.546565	5.62386	1.86741e-08	1.13477e-06	PPP2R2B	protein_coding
ENSG00000136002	21.2032	-3.90265	0.69755	-5.5948	2.20881e-08	1.33737e-06	ARHGEF4	processed_transcript
ENSG00000164220	565.589	-1.06405	0.190261	-5.59256	2.23748e-08	1.34984e-06	F2RL2	protein_coding
ENSG00000125637	19.842	-3.84921	0.688478	-5.5909	2.25893e-08	1.35788e-06	PSD4	processed_transcript
ENSG00000116044	958.641	-1.12932	0.202032	-5.5898	2.27327e-08	1.3616e-06	NFE2L2	protein_coding
ENSG00000180398	1990.69	-0.971379	0.174287	-5.57343	2.49771e-08	1.49068e-06	MCFD2	protein_coding
ENSG00000079785	1989.05	-1.05037	0.188489	-5.5726	2.50964e-08	1.49248e-06	DDX1	protein_coding
ENSG00000163879	20.0268	-5.43241	0.977727	-5.55616	2.7577e-08	1.63418e-06	DNALI1	protein_coding
ENSG00000172889	55.8395	-2.25525	0.406006	-5.55473	2.78047e-08	1.63607e-06	EGFL7	protein_coding
ENSG00000149380	80.5341	1.85763	0.334395	5.55519	2.77317e-08	1.63607e-06	P4HA3	processed_transcript
ENSG00000196154	3380.25	-1.19255	0.214978	-5.54731	2.90092e-08	1.70096e-06	S100A4	protein_coding
ENSG00000140285	51.2827	2.23098	0.403855	5.52422	3.30947e-08	1.9284e-06	FGF7	protein_coding
ENSG00000227619	48.2737	-2.17515	0.393757	-5.52409	3.31189e-08	1.9284e-06		antisense
ENSG00000143933	7701.74	-1.04402	0.189142	-5.51978	3.39428e-08	1.96951e-06	CALM2	protein_coding
ENSG00000187134	247.743	-2.03449	0.368819	-5.51624	3.46322e-08	1.99565e-06	AKR1C1	processed_transcript
ENSG00000115902	511.474	-1.27464	0.23131	-5.51052	3.5778e-08	2.05459e-06	SLC1A4	processed_transcript
ENSG00000147804	41.4475	-2.44031	0.444565	-5.4892	4.03749e-08	2.31063e-06	SLC39A4	processed_transcript
ENSG00000180228	292.299	-1.26653	0.230891	-5.4854	4.12544e-08	2.35291e-06	PRKRA	protein_coding
ENSG00000076706	22.4453	-3.26821	0.596035	-5.48326	4.17569e-08	2.37347e-06	MCAM	protein_coding
ENSG00000169599	338.874	-1.24941	0.228344	-5.47162	4.45946e-08	2.52617e-06	NFU1	protein_coding
ENSG00000153250	731.899	-1.07453	0.196467	-5.46928	4.51869e-08	2.55108e-06	RBMS1	processed_transcript
ENSG00000178401	23.7191	-3.21494	0.589798	-5.45091	5.01134e-08	2.81968e-06	DNAJC22	protein_coding
ENSG00000118785	41.2227	-2.79957	0.51393	-5.44738	5.1117e-08	2.8665e-06	SPP1	protein_coding
ENSG00000123610	305.087	-1.14831	0.21091	-5.44453	5.19416e-08	2.903e-06	TNFAIP6	protein_coding
ENSG00000225439	43.5472	-2.29045	0.420875	-5.44211	5.26543e-08	2.93302e-06	BOLA3-AS1	antisense
ENSG00000170417	33.0139	-2.84768	0.523715	-5.43746	5.40449e-08	3.00048e-06	TMEM182	protein_coding
ENSG00000115970	397.241	-1.13844	0.209524	-5.43344	5.52784e-08	3.0588e-06	THADA	protein_coding
ENSG00000225137	367.016	-1.15998	0.214027	-5.41979	5.96695e-08	3.29088e-06		processed_pseudogene
ENSG00000108219	1461.59	1.04584	0.19319	5.41353	6.17959e-08	3.39695e-06	TSPAN14	protein_coding
ENSG00000064012	118.878	-1.52281	0.281345	-5.41263	6.21066e-08	3.40283e-06	CASP8	protein_coding
ENSG00000115504	776.184	-1.25471	0.232098	-5.40596	6.44621e-08	3.52035e-06	EHBP1	protein_coding
ENSG00000142303	30.5479	-2.81781	0.521628	-5.40195	6.59202e-08	3.58825e-06	ADAMTS10	protein_coding
ENSG00000049759	459.69	1.16004	0.215555	5.38165	7.38064e-08	4.00448e-06	NEDD4L	protein_coding
ENSG00000132305	951.795	-0.9844	0.183122	-5.37565	7.63048e-08	4.11332e-06	IMMT	protein_coding
ENSG00000115839	1240.04	-1.02663	0.190976	-5.37568	7.62941e-08	4.11332e-06	RAB3GAP1	protein_coding
ENSG00000119820	387.624	-1.2763	0.237611	-5.37141	7.81249e-08	4.1979e-06	YIPF4	protein_coding
ENSG00000152127	1956.32	-1.15366	0.214954	-5.36703	8.00452e-08	4.28729e-06	MGAT5	processed_transcript
ENSG00000143727	880.157	-1.24183	0.231467	-5.36507	8.09185e-08	4.31441e-06	ACP1	processed_transcript
ENSG00000068878	1765.41	-1.21337	0.226176	-5.36474	8.10679e-08	4.31441e-06	PSME4	protein_coding
ENSG00000113722	19.3539	-3.50741	0.654545	-5.35855	8.38921e-08	4.45054e-06	CDX1	protein_coding
ENSG00000144191	18.9364	-3.78717	0.706951	-5.35704	8.45957e-08	4.47367e-06	CNGA3	protein_coding
ENSG00000151690	281.176	-1.31475	0.24614	-5.34147	9.21967e-08	4.86025e-06	MFSD6	protein_coding
ENSG00000106624	2154.92	-5.71133	1.06956	-5.33986	9.3018e-08	4.88812e-06	AEBP1	protein_coding
ENSG00000132326	118.707	-1.3988	0.262145	-5.336	9.50189e-08	4.97762e-06	PER2	protein_coding
ENSG00000168385	5675.85	-0.945995	0.177338	-5.33442	9.58493e-08	5.00543e-06	SEPTIN2	protein_coding
ENSG00000177570	99.9153	1.66621	0.312481	5.33221	9.70264e-08	5.05111e-06	SAMD12	protein_coding
ENSG00000074527	1256.85	1.30112	0.244218	5.3277	9.94656e-08	5.16202e-06	NTN4	protein_coding
ENSG00000147100	2041.77	0.959877	0.180217	5.32623	1.00272e-07	5.18774e-06	SLC16A2	protein_coding
ENSG00000153246	145.805	-1.45023	0.272548	-5.32098	1.03208e-07	5.32316e-06	PLA2R1	processed_transcript
ENSG00000115750	159.842	-1.51901	0.285939	-5.31234	1.08226e-07	5.5648e-06	TAF1B	protein_coding
ENSG00000244509	432.249	-1.19377	0.224803	-5.31031	1.0944e-07	5.60996e-06	APOBEC3C	protein_coding
ENSG00000008517	39.8729	-2.63354	0.496613	-5.30301	1.1391e-07	5.82125e-06	IL32	protein_coding
ENSG00000154678	634.24	1.20205	0.226851	5.29886	1.1653e-07	5.93697e-06	PDE1C	protein_coding
ENSG00000186150	18.3455	-6.85426	1.29406	-5.2967	1.17917e-07	5.98937e-06	UBL4B	protein_coding
ENSG00000103034	174.111	-1.51426	0.285953	-5.29548	1.18706e-07	5.99387e-06	NDRG4	protein_coding
ENSG00000120156	17.5544	-3.8035	0.718257	-5.29545	1.18722e-07	5.99387e-06	TEK	protein_coding
ENSG00000198612	565.612	-1.01452	0.191645	-5.29372	1.19854e-07	6.03276e-06	COPS8	protein_coding
ENSG00000163359	58683.7	-1.02757	0.194521	-5.28258	1.27377e-07	6.39219e-06	COL6A3	processed_transcript
ENSG00000144043	1040.66	-1.11637	0.211871	-5.26912	1.37082e-07	6.85862e-06	TEX261	protein_coding
ENSG00000105825	317.88	1.50439	0.285557	5.26828	1.37711e-07	6.86951e-06	TFPI2	protein_coding
ENSG00000115355	655.848	-1.36539	0.259276	-5.26615	1.39312e-07	6.9287e-06	CCDC88A	protein_coding
ENSG00000170485	216.892	-1.24739	0.23713	-5.26038	1.43757e-07	7.12856e-06	NPAS2	protein_coding
ENSG00000182568	240.29	1.21764	0.232238	5.24305	1.57941e-07	7.80874e-06	SATB1	protein_coding
ENSG00000224631	2224.02	-1.3414	0.256204	-5.23569	1.64374e-07	8.10279e-06		processed_transcript
ENSG00000076944	15.9698	-4.13734	0.791265	-5.22877	1.70641e-07	8.38703e-06	STXBP2	protein_coding
ENSG00000137819	19.0241	-3.46239	0.662353	-5.22741	1.71901e-07	8.42414e-06	PAQR5	protein_coding
ENSG00000244694	16.8465	-5.28402	1.01104	-5.22633	1.72904e-07	8.44851e-06	PTCHD4	protein_coding
ENSG00000163013	18.0959	-5.93369	1.13551	-5.22555	1.73637e-07	8.4596e-06	FBXO41	protein_coding
ENSG00000253305	42.305	-2.09313	0.400605	-5.22492	1.74235e-07	8.46407e-06	PCDHGB6	protein_coding
ENSG00000189362	100.789	-1.46492	0.280612	-5.22044	1.78497e-07	8.64598e-06	NEMP2	protein_coding
ENSG00000132313	365.887	-1.24176	0.237912	-5.21941	1.7949e-07	8.66894e-06	MRPL35	protein_coding
ENSG00000171848	2822.73	-1.05744	0.202641	-5.21829	1.80584e-07	8.69666e-06	RRM2	protein_coding
ENSG00000119729	400.348	-1.21692	0.233319	-5.2157	1.83127e-07	8.79378e-06	RHOQ	processed_transcript
ENSG00000136378	19.8554	-3.71871	0.714344	-5.20576	1.932e-07	9.24439e-06	ADAMTS7	protein_coding
ENSG00000171812	45.1091	-2.11896	0.407072	-5.20536	1.93617e-07	9.24439e-06	COL8A2	protein_coding
ENSG00000196839	128.021	-1.62408	0.31237	-5.19923	2.00121e-07	9.52769e-06	ADA	processed_transcript
ENSG00000125266	231.398	1.25035	0.240561	5.19765	2.01826e-07	9.58156e-06	EFNB2	protein_coding
ENSG00000136999	239.43	1.17746	0.226622	5.19569	2.03966e-07	9.62846e-06	CCN3	protein_coding
ENSG00000124383	387.434	-1.0723	0.206366	-5.19611	2.03506e-07	9.62846e-06	MPHOSPH10	protein_coding
ENSG00000166341	216.839	-1.27436	0.245525	-5.19037	2.09882e-07	9.86588e-06	DCHS1	protein_coding
ENSG00000130147	2735.33	-1.04791	0.201906	-5.1901	2.10176e-07	9.86588e-06	SH3BP4	protein_coding
ENSG00000169604	1405.35	-1.00295	0.193384	-5.18629	2.1452e-07	1.00313e-05	ANTXR1	protein_coding
ENSG00000055813	261.964	1.16642	0.224919	5.18596	2.149e-07	1.00313e-05	CCDC85A	protein_coding
ENSG00000022267	2469.13	1.05653	0.203835	5.18327	2.18032e-07	1.01491e-05	FHL1	protein_coding
ENSG00000115548	358.355	-1.32066	0.254919	-5.18072	2.21035e-07	1.02603e-05	KDM3A	protein_coding
ENSG00000153495	61.5202	-1.97137	0.380772	-5.17728	2.25139e-07	1.04219e-05	TEX29	nonsense_mediated_decay
ENSG00000101412	1106.87	1.13279	0.218834	5.17648	2.26107e-07	1.04378e-05	E2F1	protein_coding
ENSG00000198948	65.3974	-2.22546	0.431263	-5.16033	2.46515e-07	1.13485e-05	MFAP3L	protein_coding
ENSG00000165633	22.3663	-2.83313	0.549335	-5.15739	2.50422e-07	1.14967e-05	VSTM4	protein_coding
ENSG00000135624	3885.69	-1.24568	0.241607	-5.1558	2.52551e-07	1.15627e-05	CCT7	processed_transcript
ENSG00000001617	83.6332	1.70928	0.331653	5.15383	2.55225e-07	1.16532e-05	SEMA3F	protein_coding
ENSG00000144048	304.035	-1.12266	0.217918	-5.15176	2.58057e-07	1.17504e-05	DUSP11	protein_coding
ENSG00000153820	426.563	1.10184	0.213943	5.15018	2.60239e-07	1.18175e-05	SPHKAP	protein_coding
ENSG00000137198	53.0826	1.88163	0.365755	5.14451	2.68215e-07	1.21467e-05	GMPR	protein_coding
ENSG00000183160	2028.88	-1.22346	0.237937	-5.14197	2.71878e-07	1.22793e-05	TMEM119	protein_coding
ENSG00000115677	21915.1	-1.26048	0.245405	-5.13632	2.80171e-07	1.26198e-05	HDLBP	protein_coding
ENSG00000170035	524.725	-1.03009	0.200846	-5.12876	2.91661e-07	1.3102e-05	UBE2E3	protein_coding
ENSG00000163166	816.534	-1.11639	0.217949	-5.12223	3.0194e-07	1.35274e-05	IWS1	nonsense_mediated_decay
ENSG00000089177	44.589	2.10223	0.41121	5.11231	3.1825e-07	1.422e-05	KIF16B	protein_coding
ENSG00000148180	5184.02	0.924662	0.180974	5.10938	3.23225e-07	1.44038e-05	GSN	processed_transcript
ENSG00000119041	408.45	-1.03424	0.202497	-5.10745	3.26544e-07	1.4513e-05	GTF3C3	protein_coding
ENSG00000068724	461.917	-1.099	0.215254	-5.10561	3.29729e-07	1.46156e-05	TTC7A	protein_coding
ENSG00000135900	250.636	-1.12813	0.22106	-5.10327	3.3383e-07	1.47583e-05	MRPL44	protein_coding
ENSG00000071082	7375.63	-1.62721	0.319355	-5.09529	3.48214e-07	1.53536e-05	RPL31	protein_coding
ENSG00000228526	16.4801	-3.73445	0.733984	-5.08792	3.62014e-07	1.592e-05	MIR34AHG	lincRNA
ENSG00000115363	666.074	-0.981509	0.192995	-5.08566	3.66353e-07	1.60686e-05	EVA1A	processed_transcript
ENSG00000162643	15.5046	-4.1268	0.811793	-5.08357	3.70408e-07	1.62039e-05	WDR63	protein_coding
ENSG00000171877	70.2706	1.82883	0.360026	5.0797	3.78022e-07	1.64938e-05	FRMD5	protein_coding
ENSG00000154146	208.351	1.3435	0.264872	5.07225	3.9313e-07	1.71083e-05	NRGN	protein_coding
ENSG00000146072	520.096	1.00271	0.198078	5.0622	4.14452e-07	1.79894e-05	TNFRSF21	protein_coding
ENSG00000048052	131.447	1.58476	0.31362	5.05311	4.34685e-07	1.88187e-05	HDAC9	protein_coding
ENSG00000107295	116.056	1.36139	0.270218	5.03811	4.7016e-07	2.03019e-05	SH3GL2	processed_transcript
ENSG00000198517	795.415	1.00277	0.199418	5.02847	4.94401e-07	2.12571e-05	MAFK	protein_coding
ENSG00000079156	234.44	-1.26305	0.251187	-5.02831	4.94825e-07	2.12571e-05	OSBPL6	protein_coding
ENSG00000181072	75.684	-2.03649	0.405618	-5.02072	5.14769e-07	2.20572e-05	CHRM2	protein_coding
ENSG00000173744	765.346	-0.973494	0.193932	-5.01976	5.17364e-07	2.21117e-05	AGFG1	protein_coding
ENSG00000222041	926.551	-1.39257	0.277562	-5.01713	5.24482e-07	2.22512e-05	CYTOR	lincRNA
ENSG00000106560	9.42038	-6.86369	1.36799	-5.01735	5.2389e-07	2.22512e-05	GIMAP2	retained_intron
ENSG00000167703	202.428	1.57232	0.313393	5.01708	5.24624e-07	2.22512e-05	SLC43A2	protein_coding
ENSG00000172965	869.515	-0.940857	0.187734	-5.01164	5.39687e-07	2.28056e-05	MIR4435-2HG	lincRNA
ENSG00000115234	2487.7	-1.2203	0.243507	-5.01138	5.40424e-07	2.28056e-05	SNX17	protein_coding
ENSG00000088881	18.2738	-5.40097	1.07892	-5.00593	5.55943e-07	2.34014e-05	EBF4	nonsense_mediated_decay
ENSG00000113448	68.8361	1.75539	0.350798	5.004	5.61517e-07	2.35767e-05	PDE4D	protein_coding
ENSG00000196460	15.9004	-5.74482	1.1497	-4.9968	5.8288e-07	2.44123e-05	RFX8	nonsense_mediated_decay
ENSG00000138442	346.635	-1.05451	0.211248	-4.99181	5.98166e-07	2.49899e-05	WDR12	protein_coding
ENSG00000151491	977.678	1.03861	0.208108	4.99074	6.01491e-07	2.50661e-05	EPS8	nonsense_mediated_decay
ENSG00000105711	111.454	1.5539	0.31154	4.98779	6.1074e-07	2.53883e-05	SCN1B	protein_coding
ENSG00000115415	1765.22	-1.04484	0.209731	-4.98178	6.30019e-07	2.61247e-05	STAT1	nonsense_mediated_decay
ENSG00000125740	92.7145	-1.73048	0.347865	-4.97458	6.53898e-07	2.70477e-05	FOSB	protein_coding
ENSG00000186472	38.8976	2.30218	0.463423	4.96777	6.77264e-07	2.79451e-05	PCLO	protein_coding
ENSG00000152147	214.566	-1.1304	0.227703	-4.96436	6.89276e-07	2.83707e-05	GEMIN6	protein_coding
ENSG00000262576	121.335	1.41108	0.284284	4.96361	6.91961e-07	2.84112e-05	PCDHGA4	protein_coding
ENSG00000132386	26.0467	-2.76054	0.556251	-4.96276	6.94974e-07	2.8465e-05	SERPINF1	protein_coding
ENSG00000174871	66.5824	2.33456	0.470606	4.96076	7.02194e-07	2.86204e-05	CNIH2	protein_coding
ENSG00000128713	18.2341	-3.21138	0.647335	-4.96092	7.01619e-07	2.86204e-05	HOXD11	processed_transcript
ENSG00000105383	125.594	1.50562	0.303639	4.95857	7.10125e-07	2.88732e-05	CD33	protein_coding
ENSG00000185088	919.087	-1.0403	0.210189	-4.94935	7.44609e-07	3.02018e-05	RPS27L	processed_transcript
ENSG00000260549	14.8888	-6.55271	1.32426	-4.94821	7.49e-07	3.03064e-05	MT1L	processed_transcript
ENSG00000115806	1542.74	-0.979873	0.198103	-4.94627	7.5648e-07	3.05351e-05	GORASP2	processed_transcript
ENSG00000154917	110.792	-1.3888	0.28083	-4.94534	7.60121e-07	3.06082e-05	RAB6B	protein_coding
ENSG00000115163	221.412	-1.16368	0.235932	-4.93227	8.12783e-07	3.265e-05	CENPA	processed_transcript
ENSG00000178878	179.448	1.20014	0.243803	4.92259	8.54077e-07	3.42266e-05	APOLD1	nonsense_mediated_decay
ENSG00000138162	213.965	1.11414	0.226483	4.9193	8.68551e-07	3.47233e-05	TACC2	retained_intron
ENSG00000149218	228.653	-1.13177	0.23071	-4.90559	9.31448e-07	3.7149e-05	ENDOD1	protein_coding
ENSG00000132300	430.768	-1.20712	0.24623	-4.90241	9.46659e-07	3.76658e-05	PTCD3	protein_coding
ENSG00000270504	220.242	1.47575	0.301271	4.89839	9.66239e-07	3.83535e-05		antisense
ENSG00000173692	1651.36	-0.837787	0.17115	-4.89506	9.82756e-07	3.89167e-05	PSMD1	protein_coding
ENSG00000110042	13.4529	-6.39352	1.30862	-4.88571	1.03057e-06	4.07134e-05	DTX4	protein_coding
ENSG00000168883	734.728	-0.965354	0.197626	-4.88475	1.0356e-06	4.0816e-05	USP39	processed_transcript
ENSG00000115216	2171.86	-1.13252	0.232043	-4.88064	1.05744e-06	4.15787e-05	NRBP1	protein_coding
ENSG00000042062	16.5905	-3.80341	0.781706	-4.86552	1.14154e-06	4.478e-05	RIPOR3	protein_coding
ENSG00000239713	27.2734	-2.59575	0.533601	-4.86458	1.147e-06	4.48887e-05	APOBEC3G	protein_coding
ENSG00000102349	65.8936	-1.68002	0.345461	-4.86312	1.15549e-06	4.50103e-05	KLF8	retained_intron
ENSG00000134574	564.57	-1.00878	0.20759	-4.85949	1.17688e-06	4.57367e-05	DDB2	protein_coding
ENSG00000028116	288.128	-1.16084	0.239064	-4.85577	1.19922e-06	4.64968e-05	VRK2	protein_coding
ENSG00000128564	17.4339	5.52353	1.13784	4.85442	1.20742e-06	4.67065e-05	VGF	protein_coding
ENSG00000169583	457.656	1.77841	0.366463	4.85292	1.21659e-06	4.67367e-05	CLIC3	processed_transcript
ENSG00000168994	2236.2	0.845967	0.174304	4.85341	1.21354e-06	4.67367e-05	PXDC1	processed_transcript
ENSG00000198168	257.063	1.2491	0.257382	4.85311	1.2154e-06	4.67367e-05	SVIP	processed_transcript
ENSG00000213598	193.599	-1.54507	0.318413	-4.85241	1.21969e-06	4.67482e-05		processed_pseudogene
ENSG00000153107	230.997	-1.15026	0.23749	-4.84338	1.27651e-06	4.87074e-05	ANAPC1	protein_coding
ENSG00000003509	91.8887	-1.41039	0.291319	-4.84138	1.28941e-06	4.90826e-05	NDUFAF7	nonsense_mediated_decay
ENSG00000115091	4232.7	-1.00438	0.207483	-4.84077	1.29337e-06	4.91216e-05	ACTR3	protein_coding
ENSG00000123636	177.367	-1.30009	0.268658	-4.83919	1.30371e-06	4.94022e-05	BAZ2B	protein_coding
ENSG00000115307	1858.37	-1.30437	0.269699	-4.83639	1.3222e-06	4.99893e-05	AUP1	nonsense_mediated_decay
ENSG00000115128	939.941	-1.00497	0.207997	-4.83165	1.35409e-06	5.10796e-05	SF3B6	protein_coding
ENSG00000166965	66.1319	-1.63762	0.33924	-4.82731	1.38387e-06	5.20854e-05	RCCD1	protein_coding
ENSG00000036257	815.432	-1.00223	0.207712	-4.82508	1.39947e-06	5.25539e-05	CUL3	protein_coding
ENSG00000163249	150.314	-1.41979	0.294281	-4.82461	1.40276e-06	5.25596e-05	CCNYL1	protein_coding
ENSG00000114942	2970.17	-1.40139	0.290586	-4.82263	1.41681e-06	5.2967e-05	EEF1B2	protein_coding
ENSG00000115762	1502.21	-0.86057	0.178735	-4.81478	1.47362e-06	5.49681e-05	PLEKHB2	protein_coding
ENSG00000088205	707.311	-0.987728	0.205346	-4.81006	1.50888e-06	5.6158e-05	DDX18	protein_coding
ENSG00000135956	835.948	-0.882321	0.183497	-4.80837	1.52167e-06	5.65079e-05	TMEM127	protein_coding
ENSG00000170345	115.66	-1.48357	0.308705	-4.80577	1.54154e-06	5.7119e-05	FOS	protein_coding
ENSG00000115239	170.875	-1.17412	0.244421	-4.80369	1.55767e-06	5.75889e-05	ASB3	protein_coding
ENSG00000196335	9.46882	6.52835	1.36068	4.79785	1.60378e-06	5.91629e-05	STK31	protein_coding
ENSG00000067840	28.8793	-2.91833	0.608655	-4.79473	1.62896e-06	5.99594e-05	PDZD4	protein_coding
ENSG00000119760	428.95	-0.966185	0.20161	-4.79234	1.64844e-06	6.0543e-05	SUPT7L	protein_coding
ENSG00000124356	289.737	-1.08095	0.225761	-4.78802	1.68437e-06	6.17269e-05	STAMBP	protein_coding
ENSG00000144021	822.284	-1.03148	0.215745	-4.78102	1.7441e-06	6.3776e-05	CIAO1	protein_coding
ENSG00000088280	144.28	-1.28629	0.269433	-4.77406	1.80552e-06	6.57342e-05	ASAP3	protein_coding
ENSG00000183691	33.8886	2.17814	0.456209	4.77444	1.80212e-06	6.57342e-05	NOG	protein_coding
ENSG00000144488	8.43399	-6.7057	1.40495	-4.77291	1.81587e-06	6.59675e-05	ESPNL	protein_coding
ENSG00000162972	132.679	-1.34547	0.282691	-4.7595	1.94076e-06	7.01994e-05	MAIP1	protein_coding
ENSG00000112964	13.9392	-3.94245	0.829253	-4.75422	1.99214e-06	7.17875e-05	GHR	protein_coding
ENSG00000081853	40.8935	1.93109	0.406231	4.75367	1.99756e-06	7.17875e-05	PCDHGA2	retained_intron
ENSG00000079841	25.2421	2.61213	0.54948	4.75383	1.99597e-06	7.17875e-05	RIMS1	retained_intron
ENSG00000125534	2984.71	1.17836	0.24804	4.75067	2.02748e-06	7.27063e-05	PPDPF	protein_coding
ENSG00000148798	12.6829	-4.85053	1.02266	-4.74307	2.10503e-06	7.53259e-05	INA	protein_coding
ENSG00000176407	711.845	-0.929893	0.19638	-4.73517	2.18874e-06	7.81538e-05	KCMF1	protein_coding
ENSG00000171103	169.684	-1.17167	0.247988	-4.72472	2.30437e-06	8.21074e-05	TRMT61B	protein_coding
ENSG00000167601	12757.1	0.854042	0.180878	4.72164	2.33945e-06	8.31042e-05	AXL	protein_coding
ENSG00000118960	297.516	-1.28961	0.273142	-4.7214	2.3423e-06	8.31042e-05	HS1BP3	nonsense_mediated_decay
ENSG00000112294	78.1218	1.49136	0.315989	4.71965	2.36253e-06	8.35225e-05	ALDH5A1	protein_coding
ENSG00000196782	104.797	-1.3646	0.28914	-4.71951	2.36408e-06	8.35225e-05	MAML3	protein_coding
ENSG00000149131	109.399	-4.96602	1.05345	-4.71407	2.42822e-06	8.56075e-05	SERPING1	protein_coding
ENSG00000144057	14.1126	-3.96366	0.840918	-4.7135	2.435e-06	8.56659e-05	ST6GAL2	protein_coding
ENSG00000213430	229.351	-1.05751	0.224644	-4.7075	2.50773e-06	8.80394e-05		processed_pseudogene
ENSG00000223756	13.7595	-5.57116	1.18442	-4.70372	2.55466e-06	8.94988e-05	TSSC2	processed_transcript
ENSG00000107438	1059.12	-1.07669	0.229228	-4.69702	2.6398e-06	9.22881e-05	PDLIM1	protein_coding
ENSG00000164283	190.409	1.40722	0.299744	4.69473	2.66955e-06	9.31334e-05	ESM1	protein_coding
ENSG00000172572	19.2874	2.92586	0.623661	4.69143	2.71298e-06	9.44512e-05	PDE3A	protein_coding
ENSG00000166670	40.8147	-2.0003	0.426652	-4.68835	2.75411e-06	9.5684e-05	MMP10	protein_coding
ENSG00000115211	730.347	-1.37355	0.293134	-4.68574	2.78949e-06	9.6712e-05	EIF2B4	protein_coding
ENSG00000134324	736.274	-0.986829	0.2109	-4.67913	2.881e-06	9.96779e-05	LPIN1	processed_transcript
ENSG00000126005	984.395	1.05456	0.225637	4.67369	2.9584e-06	0.000102144	MMP24OS	antisense
ENSG00000116030	653.392	-0.903631	0.193366	-4.67317	2.96585e-06	0.000102191	SUMO1	protein_coding
ENSG00000169507	200.654	-1.27863	0.273824	-4.66951	3.0192e-06	0.000103814	SLC38A11	protein_coding
ENSG00000197093	14.4476	-3.5297	0.756797	-4.664	3.10119e-06	0.000106197	GAL3ST4	protein_coding
ENSG00000055044	944.284	-0.912507	0.195637	-4.66428	3.09694e-06	0.000106197	NOP58	protein_coding
ENSG00000239305	173.918	-1.27576	0.274194	-4.65278	3.27497e-06	0.000111918	RNF103	protein_coding
ENSG00000143797	229.807	-1.30192	0.28001	-4.64954	3.32669e-06	0.000113454	MBOAT2	protein_coding
ENSG00000204843	3507.48	-1.10001	0.236613	-4.649	3.33552e-06	0.000113523	DCTN1	protein_coding
ENSG00000171791	50.694	1.67301	0.360421	4.64182	3.45353e-06	0.000117301	BCL2	protein_coding
ENSG00000214814	13.9767	-3.85175	0.83062	-4.63719	3.53173e-06	0.000119714	FER1L6	protein_coding
ENSG00000129048	67.9039	-1.61354	0.348249	-4.6333	3.59889e-06	0.000121743	ACKR4	protein_coding
ENSG00000038945	309.697	-6.19461	1.33758	-4.63121	3.63538e-06	0.000122729	MSR1	protein_coding
ENSG00000137959	49.7097	2.25244	0.486815	4.62689	3.71191e-06	0.00012506	IFI44L	protein_coding
ENSG00000161921	57.1571	-1.63892	0.35432	-4.62554	3.73626e-06	0.000125627	CXCL16	protein_coding
ENSG00000168461	461.469	-0.890888	0.192701	-4.62315	3.77948e-06	0.000126825	RAB31	protein_coding
ENSG00000120437	1688.95	0.875181	0.189428	4.62014	3.83488e-06	0.000128169	ACAT2	protein_coding
ENSG00000115761	408.574	-0.99762	0.216047	-4.61761	3.88187e-06	0.000129298	NOL10	protein_coding
ENSG00000126561	55.5585	1.63064	0.353145	4.61749	3.88411e-06	0.000129298	STAT5A	protein_coding
ENSG00000076641	252.149	-1.11706	0.24198	-4.61635	3.90551e-06	0.000129751	PAG1	protein_coding
ENSG00000100003	553.661	-1.13896	0.246887	-4.61327	3.96389e-06	0.00013143	SEC14L2	protein_coding
ENSG00000138002	201.581	-1.10319	0.239413	-4.60788	4.06794e-06	0.000134613	IFT172	protein_coding
ENSG00000259091	166.759	1.52554	0.331231	4.60568	4.11125e-06	0.000135777	LINC00517	antisense
ENSG00000198846	157.036	1.12883	0.245232	4.6031	4.1625e-06	0.000137198	TOX	protein_coding
ENSG00000084234	8100.5	0.827948	0.179902	4.6022	4.18046e-06	0.000137519	APLP2	processed_transcript
ENSG00000198399	335.863	-1.20861	0.262917	-4.59694	4.2875e-06	0.000140763	ITSN2	retained_intron
ENSG00000138382	308.606	-0.958044	0.208514	-4.59462	4.33541e-06	0.000142057	METTL5	protein_coding
ENSG00000154134	206.729	-1.07775	0.234683	-4.59236	4.38272e-06	0.000143326	ROBO3	protein_coding
ENSG00000116127	285.596	-1.2857	0.280111	-4.58999	4.43266e-06	0.000144676	ALMS1	protein_coding
ENSG00000169607	829.868	-1.15288	0.251252	-4.58853	4.46373e-06	0.000145406	CKAP2L	protein_coding
ENSG00000169508	85.2041	1.33132	0.29021	4.58744	4.4872e-06	0.000145887	GPR183	protein_coding
ENSG00000144029	472.401	-0.95889	0.209216	-4.58325	4.57808e-06	0.000148146	MRPS5	protein_coding
ENSG00000128641	2355.53	-0.911558	0.198869	-4.58372	4.56781e-06	0.000148146	MYO1B	protein_coding
ENSG00000232679	17.049	-3.19069	0.696199	-4.58301	4.5833e-06	0.000148146		lincRNA
ENSG00000145681	8.4746	6.35497	1.38689	4.58217	4.60181e-06	0.000148457	HAPLN1	protein_coding
ENSG00000174343	31.0616	-2.27675	0.498892	-4.56361	5.02804e-06	0.000161895	CHRNA9	protein_coding
ENSG00000135972	316.752	-1.11912	0.245344	-4.56143	5.08071e-06	0.000163277	MRPS9	protein_coding
ENSG00000196172	16.3326	3.51364	0.770381	4.5609	5.09336e-06	0.000163369	ZNF681	protein_coding
ENSG00000162849	567.758	-1.32899	0.291663	-4.5566	5.19881e-06	0.000166432	KIF26B	protein_coding
ENSG00000077232	1269.99	-1.21938	0.267712	-4.55481	5.2434e-06	0.000167538	DNAJC10	protein_coding
ENSG00000211448	61.733	-1.78448	0.392045	-4.55172	5.32092e-06	0.00016969	DIO2	protein_coding
ENSG00000061656	28.3119	-2.22215	0.488336	-4.55045	5.35313e-06	0.000170393	SPAG4	protein_coding
ENSG00000108679	441.017	1.24494	0.273644	4.54949	5.3776e-06	0.000170846	LGALS3BP	protein_coding
ENSG00000135930	1093.93	-1.02344	0.225129	-4.54599	5.46766e-06	0.000173378	EIF4E2	protein_coding
ENSG00000137809	613.946	1.13088	0.249098	4.53991	5.62778e-06	0.000177864	ITGA11	protein_coding
ENSG00000137801	96595.2	1.07739	0.23732	4.53981	5.63043e-06	0.000177864	THBS1	protein_coding
ENSG00000135480	191.613	1.37395	0.303457	4.52764	5.96455e-06	0.000187997	KRT7	processed_transcript
ENSG00000124370	81.7178	-1.40481	0.310297	-4.52732	5.97369e-06	0.000187997	MCEE	protein_coding
ENSG00000138095	1069.83	-1.05654	0.233438	-4.52599	6.01129e-06	0.000188824	LRPPRC	protein_coding
ENSG00000185404	164.607	-1.2165	0.268805	-4.52559	6.02264e-06	0.000188826	SP140L	protein_coding
ENSG00000123388	346.178	0.969183	0.214278	4.52302	6.09631e-06	0.000190778	HOXC11	protein_coding
ENSG00000006607	400.521	-0.947174	0.209441	-4.52239	6.1144e-06	0.000190823	FARP2	protein_coding
ENSG00000166741	2686.26	-1.0365	0.229223	-4.52179	6.13201e-06	0.000190823	NNMT	processed_transcript
ENSG00000169908	106.431	1.55688	0.344291	4.52199	6.12603e-06	0.000190823	TM4SF1	protein_coding
ENSG00000081923	1736.1	1.22915	0.2723	4.51394	6.36345e-06	0.000197657	ATP8B1	protein_coding
ENSG00000049323	418.489	-1.09962	0.243649	-4.51314	6.38756e-06	0.000197779	LTBP1	protein_coding
ENSG00000163002	166.218	-1.1787	0.261177	-4.51302	6.39103e-06	0.000197779	NUP35	protein_coding
ENSG00000197928	118.012	1.29405	0.286872	4.51088	6.4558e-06	0.000199414	ZNF677	protein_coding
ENSG00000249992	968.635	1.05908	0.234916	4.50835	6.53351e-06	0.000201442	TMEM158	protein_coding
ENSG00000152133	233.857	-1.07278	0.238092	-4.50576	6.61343e-06	0.00020353	GPATCH11	protein_coding
ENSG00000115694	1412.34	-1.14422	0.254167	-4.50184	6.73686e-06	0.000206568	STK25	protein_coding
ENSG00000144034	222.491	-0.995303	0.221069	-4.50222	6.72468e-06	0.000206568	TPRKB	processed_transcript
ENSG00000273038	264.397	1.07717	0.239314	4.50105	6.76182e-06	0.000206954		lincRNA
ENSG00000058085	166.982	1.28921	0.286662	4.49733	6.88134e-06	0.000210227	LAMC2	protein_coding
ENSG00000102547	107.911	-1.25066	0.278214	-4.49531	6.94689e-06	0.000210837	CAB39L	protein_coding
ENSG00000115241	1631.36	-1.01344	0.225452	-4.49516	6.95178e-06	0.000210837	PPM1G	protein_coding
ENSG00000184898	58.7515	-1.67246	0.371984	-4.49605	6.92264e-06	0.000210837	RBM43	protein_coding
ENSG00000197119	217.843	1.19493	0.265781	4.49592	6.92709e-06	0.000210837	SLC25A29	protein_coding
ENSG00000172428	446.365	-0.980166	0.218095	-4.49422	6.98242e-06	0.000211383	COPS9	protein_coding
ENSG00000144712	10.3498	-6.019	1.34041	-4.49042	7.10815e-06	0.0002148	CAND2	protein_coding
ENSG00000064225	15.2442	3.40284	0.758233	4.48786	7.19427e-06	0.00021701	ST3GAL6	retained_intron
ENSG00000138606	11.8284	-4.72325	1.05314	-4.48491	7.29457e-06	0.000219639	SHF	protein_coding
ENSG00000203706	114.535	1.33149	0.296938	4.48408	7.3228e-06	0.000220092		antisense
ENSG00000153827	2206.01	-0.983211	0.219357	-4.48225	7.3861e-06	0.000221596	TRIP12	protein_coding
ENSG00000115317	413.447	-1.09718	0.244898	-4.48017	7.45836e-06	0.000223363	HTRA2	protein_coding
ENSG00000154734	1882.99	1.12079	0.250257	4.47858	7.51422e-06	0.000223977	ADAMTS1	protein_coding
ENSG00000130340	2845.42	-0.86544	0.193246	-4.47844	7.51907e-06	0.000223977	SNX9	protein_coding
ENSG00000221923	27.4259	-2.3324	0.520754	-4.4789	7.50302e-06	0.000223977	ZNF880	protein_coding
ENSG00000026103	264.872	-1.28355	0.287031	-4.47181	7.75605e-06	0.000230625	FAS	protein_coding
ENSG00000196290	245.718	-1.00906	0.225726	-4.4703	7.81093e-06	0.000231844	NIF3L1	protein_coding
ENSG00000222022	12.5092	-3.52597	0.789058	-4.46858	7.87402e-06	0.000233303		protein_coding
ENSG00000164362	7175.51	0.959661	0.214811	4.46748	7.91478e-06	0.000234095	TERT	retained_intron
ENSG00000068912	807.529	-1.0017	0.224389	-4.46413	8.03964e-06	0.000237368	ERLEC1	processed_transcript
ENSG00000115944	725.338	-1.00712	0.225629	-4.46361	8.05892e-06	0.000237518	COX7A2L	protein_coding
ENSG00000135974	164.401	-1.21342	0.272054	-4.4602	8.18826e-06	0.000240905	C2orf49	protein_coding
ENSG00000085741	14.5435	-3.32626	0.745884	-4.45949	8.21549e-06	0.000241281	WNT11	protein_coding
ENSG00000138074	267.47	-1.20211	0.270235	-4.44837	8.65234e-06	0.000253665	SLC5A6	retained_intron
ENSG00000140945	461.994	0.900029	0.202369	4.44747	8.68888e-06	0.000254048	CDH13	protein_coding
ENSG00000117152	176.318	1.33034	0.299139	4.44723	8.69831e-06	0.000254048	RGS4	protein_coding
ENSG00000146054	50.3501	-1.67048	0.375649	-4.44692	8.71101e-06	0.000254048	TRIM7	protein_coding
ENSG00000163516	228.032	-1.11757	0.251525	-4.44319	8.86329e-06	0.000258039	ANKZF1	protein_coding
ENSG00000153233	16.922	3.17681	0.715058	4.44273	8.88229e-06	0.000258142	PTPRR	protein_coding
ENSG00000108846	462	-1.23882	0.278965	-4.44076	8.96398e-06	0.000260064	ABCC3	protein_coding
ENSG00000076003	1506.87	-0.798849	0.180027	-4.43739	9.10559e-06	0.000263715	MCM6	protein_coding
ENSG00000138433	311.704	-1.23685	0.278912	-4.43455	9.2263e-06	0.000266676	CIR1	protein_coding
ENSG00000198522	359.442	-0.920013	0.207488	-4.43405	9.24788e-06	0.000266676	GPN1	processed_transcript
ENSG00000112619	11.0452	-4.61753	1.04142	-4.43387	9.25569e-06	0.000266676	PRPH2	protein_coding
ENSG00000198189	181.789	-1.03415	0.233318	-4.43237	9.32016e-06	0.000268071	HSD17B11	protein_coding
ENSG00000197756	12679.2	-1.54993	0.349954	-4.42894	9.4697e-06	0.000271904	RPL37A	protein_coding
ENSG00000204217	1284.64	-1.0811	0.244464	-4.42234	9.76374e-06	0.000279866	BMPR2	protein_coding
ENSG00000211460	822.165	-0.936026	0.211738	-4.42069	9.83865e-06	0.00028153	TSN	protein_coding
ENSG00000115486	670.807	-0.869349	0.19677	-4.41809	9.95757e-06	0.000284332	GGCX	protein_coding
ENSG00000138385	793.096	-0.921734	0.20864	-4.41781	9.97058e-06	0.000284332	SSB	protein_coding
ENSG00000134313	883.487	-0.900419	0.203914	-4.41568	1.00695e-05	0.000286662	KIDINS220	processed_transcript
ENSG00000183943	63.4098	-1.41507	0.320754	-4.41168	1.0257e-05	0.000291504	PRKX	protein_coding
ENSG00000204291	325.785	1.08096	0.245272	4.40717	1.0473e-05	0.000297137	COL15A1	processed_transcript
ENSG00000188153	216.904	1.52457	0.346137	4.40451	1.06024e-05	0.0003003	COL4A5	processed_transcript
ENSG00000114999	979.602	-0.846833	0.192408	-4.40123	1.07639e-05	0.000303843	TTL	protein_coding
ENSG00000143816	113.188	1.41756	0.322084	4.40123	1.07638e-05	0.000303843	WNT9A	protein_coding
ENSG00000198380	1066.1	-1.01947	0.231773	-4.39859	1.08954e-05	0.000307038	GFPT1	protein_coding
ENSG00000183048	137.278	1.20659	0.274469	4.39609	1.10217e-05	0.000309552	SLC25A10	nonsense_mediated_decay
ENSG00000248927	22.4159	2.42619	0.551885	4.39619	1.10167e-05	0.000309552		lincRNA
ENSG00000029534	288.165	-1.04576	0.238005	-4.39385	1.11363e-05	0.000312235	ANK1	protein_coding
ENSG00000119777	2572.81	-1.17001	0.266306	-4.39349	1.11546e-05	0.000312235	TMEM214	retained_intron
ENSG00000136536	923.524	-1.17286	0.267518	-4.38422	1.164e-05	0.000325277	MARCHF7	protein_coding
ENSG00000258673	6.32647	-6.28777	1.43448	-4.38331	1.1689e-05	0.00032557	LINC01397	antisense
ENSG00000116005	697.472	-1.11278	0.253869	-4.3833	1.16894e-05	0.00032557	PCYOX1	protein_coding
ENSG00000162976	104.653	-1.23369	0.281479	-4.38288	1.17122e-05	0.000325661	SLC66A3	protein_coding
ENSG00000068697	2970.75	-0.75612	0.172599	-4.3808	1.18245e-05	0.000328239	LAPTM4A	protein_coding
ENSG00000118816	2105.24	0.892253	0.204086	4.37195	1.2314e-05	0.000341259	CCNI	protein_coding
ENSG00000165821	18.7871	-2.89731	0.663771	-4.36493	1.27165e-05	0.000351829	SALL2	protein_coding
ENSG00000127328	71.1905	1.55102	0.355551	4.36231	1.28694e-05	0.000355471	RAB3IP	protein_coding
ENSG00000174307	763.858	-1.03482	0.237428	-4.35845	1.30986e-05	0.000361205	PHLDA3	protein_coding
ENSG00000178031	41.6542	1.6899	0.387871	4.35685	1.31945e-05	0.000363251	ADAMTSL1	protein_coding
ENSG00000223764	98.8264	1.4486	0.332571	4.35576	1.32607e-05	0.000364473	LINC02593	retained_intron
ENSG00000101311	11.1517	-5.23099	1.20148	-4.3538	1.33798e-05	0.000367141	FERMT1	processed_transcript
ENSG00000129946	12.8217	-4.90092	1.12821	-4.344	1.39912e-05	0.00038329	SHC2	retained_intron
ENSG00000168575	1054.51	0.808964	0.186271	4.34294	1.40587e-05	0.00038451	SLC20A2	protein_coding
ENSG00000171853	424.393	-1.03606	0.238591	-4.34243	1.40913e-05	0.000384771	TRAPPC12	protein_coding
ENSG00000164107	10.8098	-4.63442	1.06776	-4.3403	1.42288e-05	0.00038726	HAND2	nonsense_mediated_decay
ENSG00000132026	12.5649	4.44037	1.02298	4.34063	1.42077e-05	0.00038726	RTBDN	protein_coding
ENSG00000182272	19.0852	-2.57079	0.592432	-4.33938	1.42885e-05	0.000388252	B4GALNT4	retained_intron
ENSG00000169122	109.29	1.47604	0.340189	4.33889	1.43203e-05	0.000388484	FAM110B	processed_transcript
ENSG00000082258	233.773	-1.14807	0.264657	-4.33795	1.43817e-05	0.000389518	CCNT2	nonsense_mediated_decay
ENSG00000115129	1153.16	-1.14323	0.263783	-4.334	1.46422e-05	0.000395933	TP53I3	protein_coding
ENSG00000182551	1118.67	-0.788229	0.181899	-4.33334	1.46867e-05	0.000396494	ADI1	protein_coding
ENSG00000068654	895.172	-0.844022	0.195193	-4.32404	1.53198e-05	0.000412918	POLR1A	protein_coding
ENSG00000082458	142.307	-1.07111	0.247838	-4.32182	1.54747e-05	0.000416422	DLG3	protein_coding
ENSG00000115053	6803.76	-0.772812	0.178831	-4.32146	1.55004e-05	0.000416441	NCL	protein_coding
ENSG00000163535	429.145	-1.47061	0.340405	-4.32018	1.55903e-05	0.000418184	SGO2	protein_coding
ENSG00000187398	14.2933	4.19682	0.97156	4.31967	1.56262e-05	0.000418477	LUZP2	processed_transcript
ENSG00000157510	248.393	-1.03844	0.240449	-4.31878	1.56897e-05	0.000419505	AFAP1L1	retained_intron
ENSG00000174939	70.8319	-1.57912	0.365749	-4.3175	1.57807e-05	0.000421265	ASPHD1	protein_coding
ENSG00000152076	17.7476	-3.03845	0.703927	-4.31643	1.58574e-05	0.000422636	CCDC74B	retained_intron
ENSG00000115368	390.975	-1.04188	0.241802	-4.30883	1.64121e-05	0.000436723	WDR75	protein_coding
ENSG00000110092	8029.21	0.861451	0.200294	4.30094	1.70075e-05	0.000451847	CCND1	protein_coding
ENSG00000157873	63.0128	-1.84632	0.429796	-4.29581	1.74057e-05	0.000461694	TNFRSF14	protein_coding
ENSG00000042445	697.048	-0.984872	0.229309	-4.29496	1.74729e-05	0.00046274	RETSAT	nonsense_mediated_decay
ENSG00000267123	14.0428	3.54437	0.825354	4.29436	1.75198e-05	0.000463249	SCAT1	lincRNA
ENSG00000171863	3061.83	-1.28944	0.300428	-4.29201	1.77062e-05	0.000467437	RPS7	protein_coding
ENSG00000170577	6.20109	-6.26327	1.45994	-4.2901	1.78591e-05	0.000470732	SIX2	protein_coding
ENSG00000197594	771.786	-1.05125	0.245369	-4.28436	1.83263e-05	0.000482283	ENPP1	retained_intron
ENSG00000185885	449.519	1.07616	0.251203	4.28401	1.83551e-05	0.000482283	IFITM1	protein_coding
ENSG00000143507	307.503	-0.918908	0.214524	-4.28348	1.83995e-05	0.000482692	DUSP10	protein_coding
ENSG00000100065	206.025	1.07223	0.250542	4.27964	1.87197e-05	0.000490321	CARD10	retained_intron
ENSG00000119004	129.752	-1.15713	0.270777	-4.27336	1.92545e-05	0.000503541	CYP20A1	protein_coding
ENSG00000164484	385.911	-0.884809	0.207089	-4.2726	1.93207e-05	0.000504481	TMEM200A	protein_coding
ENSG00000115282	335.584	-0.879245	0.20582	-4.2719	1.93811e-05	0.00050527	TTC31	retained_intron
ENSG00000122691	273.687	0.996848	0.233395	4.27107	1.94537e-05	0.000506371	TWIST1	nonsense_mediated_decay
ENSG00000251003	13.2216	5.09539	1.19332	4.26992	1.95547e-05	0.00050821		antisense
ENSG00000171865	334.41	-1.05056	0.246131	-4.26831	1.96962e-05	0.000511091	RNASEH1	nonsense_mediated_decay
ENSG00000241360	31.2187	1.97232	0.462317	4.26617	1.98861e-05	0.000515218	PDXP	protein_coding
ENSG00000229981	6.78632	6.03908	1.41762	4.26	2.04423e-05	0.000528811	LINC01435	lincRNA
ENSG00000115459	166.531	-1.13828	0.267241	-4.25936	2.05017e-05	0.000529526	ELMOD3	processed_transcript
ENSG00000236480	228.303	1.10057	0.25861	4.25571	2.08389e-05	0.000537405		processed_pseudogene
ENSG00000211455	523.578	-1.28481	0.302127	-4.25255	2.11347e-05	0.000544195	STK38L	protein_coding
ENSG00000128274	72.9718	-2.03553	0.478942	-4.25006	2.13712e-05	0.000549436	A4GALT	protein_coding
ENSG00000135999	258.48	-1.23049	0.289599	-4.24895	2.14772e-05	0.000550809	EPC2	protein_coding
ENSG00000168894	1096.85	-1.22266	0.287764	-4.24881	2.14905e-05	0.000550809	RNF181	retained_intron
ENSG00000155755	647.549	-0.865957	0.203849	-4.24802	2.15666e-05	0.000551913	TMEM237	protein_coding
ENSG00000137203	611.077	0.80903	0.19053	4.24622	2.1741e-05	0.000555525	TFAP2A	protein_coding
ENSG00000055917	1216.62	-1.24057	0.292306	-4.24407	2.19498e-05	0.000560004	PUM2	protein_coding
ENSG00000163947	57.162	-1.5349	0.36185	-4.24181	2.21726e-05	0.000563934	ARHGEF3	protein_coding
ENSG00000143344	382.236	-0.925575	0.21822	-4.24148	2.22051e-05	0.000563934	RGL1	protein_coding
ENSG00000234171	68.4005	-1.40087	0.330263	-4.24167	2.21862e-05	0.000563934	RNASEH1-AS1	antisense
ENSG00000186866	1049.64	0.869559	0.205189	4.23784	2.2568e-05	0.000572281	POFUT2	processed_transcript
ENSG00000129514	29.9363	1.95738	0.462161	4.23529	2.28256e-05	0.000577938	FOXA1	protein_coding
ENSG00000213300	433.468	-0.904529	0.213778	-4.23116	2.32494e-05	0.000587777		processed_pseudogene
ENSG00000164976	227.472	-1.07085	0.253178	-4.22963	2.34074e-05	0.000590775	MYORG	protein_coding
ENSG00000189001	24.3966	-2.19289	0.518495	-4.22933	2.34387e-05	0.000590775	SBSN	protein_coding
ENSG00000144026	84.7401	-1.24031	0.293411	-4.22721	2.3661e-05	0.00059548	ZNF514	retained_intron
ENSG00000171603	3554.1	0.768538	0.181848	4.22626	2.37611e-05	0.000597101	CLSTN1	protein_coding
ENSG00000136928	25.7933	-2.86506	0.678047	-4.22546	2.38457e-05	0.000598326	GABBR2	protein_coding
ENSG00000198113	669.022	0.94934	0.224712	4.2247	2.39261e-05	0.000598548	TOR4A	protein_coding
ENSG00000265972	1078.1	-0.750493	0.177637	-4.22487	2.39081e-05	0.000598548	TXNIP	protein_coding
ENSG00000115073	1331.9	-1.03596	0.245271	-4.22374	2.40278e-05	0.000600192	ACTR1B	protein_coding
ENSG00000171444	98.7043	-1.29139	0.305979	-4.22052	2.43737e-05	0.000607925	MCC	protein_coding
ENSG00000003393	547.979	-0.89778	0.213029	-4.21436	2.50485e-05	0.000623823	ALS2	protein_coding
ENSG00000196504	1324.89	-0.919579	0.218338	-4.21172	2.53428e-05	0.000630215	PRPF40A	protein_coding
ENSG00000125633	459.869	-0.927856	0.22033	-4.21121	2.54009e-05	0.00063072	CCDC93	protein_coding
ENSG00000183513	69.6501	-1.47197	0.349897	-4.20687	2.58931e-05	0.000641614	COA5	protein_coding
ENSG00000164970	395.844	0.863111	0.205177	4.20667	2.59164e-05	0.000641614	FAM219A	protein_coding
ENSG00000161243	50.8583	-1.65278	0.393406	-4.20121	2.65491e-05	0.000656305	FBXO27	protein_coding
ENSG00000081913	102.976	1.19839	0.285725	4.19423	2.73805e-05	0.000675857	PHLPP1	protein_coding
ENSG00000115289	144.121	-1.13646	0.271011	-4.19341	2.7479e-05	0.000677289	PCGF1	processed_transcript
ENSG00000119559	440.15	0.988546	0.235808	4.19217	2.76299e-05	0.000679703	C19orf25	protein_coding
ENSG00000023228	960.466	-0.812946	0.193931	-4.19194	2.76583e-05	0.000679703	NDUFS1	protein_coding
ENSG00000163026	139.247	-1.10707	0.264174	-4.19069	2.78113e-05	0.000682458	WDCP	protein_coding
ENSG00000168916	15.194	-3.31098	0.790405	-4.18897	2.80221e-05	0.000686623	ZNF608	processed_transcript
ENSG00000189410	62.9493	1.39588	0.33333	4.18768	2.81822e-05	0.000689536	SH2D5	protein_coding
ENSG00000184584	1504.45	-1.17069	0.279667	-4.18602	2.8389e-05	0.00069358	STING1	retained_intron
ENSG00000222004	6.77411	6.04654	1.44736	4.17765	2.94541e-05	0.000718551	LINC02860	protein_coding
ENSG00000161544	11.0685	-3.91207	0.936984	-4.17517	2.97759e-05	0.000725344	CYGB	protein_coding
ENSG00000158486	6.60973	5.99747	1.43687	4.17399	2.99308e-05	0.000726996	DNAH3	protein_coding
ENSG00000243244	26.8445	-1.96479	0.470703	-4.17416	2.99082e-05	0.000726996	STON1	retained_intron
ENSG00000153201	847.288	-1.19542	0.286639	-4.17048	3.03958e-05	0.00073722	RANBP2	protein_coding
ENSG00000115840	295.338	-0.900852	0.216058	-4.16949	3.05276e-05	0.000739343	SLC25A12	protein_coding
ENSG00000113328	642.247	-0.905939	0.217555	-4.16419	3.12462e-05	0.000755653	CCNG1	protein_coding
ENSG00000135269	116.244	1.24187	0.298321	4.16286	3.14282e-05	0.000758954	TES	protein_coding
ENSG00000119950	128.129	-1.14695	0.275566	-4.16218	3.1523e-05	0.000760147	MXI1	protein_coding
ENSG00000204387	362.998	0.876305	0.210648	4.16005	3.18178e-05	0.00076615	SNHG32	protein_coding
ENSG00000232472	1174.9	-1.35168	0.325063	-4.15821	3.2075e-05	0.000771231		processed_pseudogene
ENSG00000228544	43.2548	1.66229	0.399836	4.15743	3.2185e-05	0.000772764	CCDC183-AS1	antisense
ENSG00000004777	157.614	1.13503	0.273123	4.15576	3.24214e-05	0.000777323	ARHGAP33	processed_transcript
ENSG00000115514	361.139	-1.14013	0.27451	-4.15334	3.27663e-05	0.000784467	TXNDC9	protein_coding
ENSG00000173163	288.345	-1.17984	0.284482	-4.14732	3.3639e-05	0.000804208	COMMD1	processed_transcript
ENSG00000177542	376.314	1.07937	0.260283	4.14689	3.37028e-05	0.000804364	SLC25A22	protein_coding
ENSG00000092068	142.09	-1.16791	0.281655	-4.14662	3.37418e-05	0.000804364	SLC7A8	nonsense_mediated_decay
ENSG00000114019	1645.33	0.801029	0.193416	4.14147	3.45081e-05	0.00082146	AMOTL2	protein_coding
ENSG00000130066	440.506	0.839762	0.202866	4.13949	3.48085e-05	0.000827431	SAT1	protein_coding
ENSG00000115966	426.497	-1.08622	0.262786	-4.13348	3.57317e-05	0.000848172	ATF2	protein_coding
ENSG00000255967	39.3169	-1.69279	0.409758	-4.1312	3.60881e-05	0.000855416		processed_pseudogene
ENSG00000124357	1228.87	-1.09005	0.2639	-4.13052	3.61941e-05	0.000856713	NAGK	processed_transcript
ENSG00000138650	3878.75	0.724416	0.175408	4.12988	3.62948e-05	0.000857883	PCDH10	protein_coding
ENSG00000163083	18.3682	-2.45417	0.594358	-4.12911	3.64162e-05	0.000859536	INHBB	protein_coding
ENSG00000168542	18462.1	-0.944639	0.228926	-4.12639	3.68501e-05	0.000868549	COL3A1	protein_coding
ENSG00000119203	555.549	-0.790559	0.19168	-4.12436	3.7176e-05	0.000874998	CPSF3	protein_coding
ENSG00000166002	144.613	1.08982	0.264595	4.11882	3.80811e-05	0.000895039	SMCO4	protein_coding
ENSG00000117155	132.341	1.16249	0.282401	4.11646	3.84734e-05	0.000902989	SSX2IP	protein_coding
ENSG00000115170	743.854	-0.782532	0.190163	-4.11506	3.87073e-05	0.000907205	ACVR1	protein_coding
ENSG00000101246	549.868	0.9408	0.228742	4.11292	3.90677e-05	0.000913137	ARFRP1	protein_coding
ENSG00000116962	2266.71	0.806039	0.195978	4.11291	3.90697e-05	0.000913137	NID1	protein_coding
ENSG00000168710	2024.23	-0.775579	0.188761	-4.10879	3.97742e-05	0.000927011	AHCYL1	protein_coding
ENSG00000138834	445.618	0.930136	0.226369	4.10894	3.97484e-05	0.000927011	MAPK8IP3	protein_coding
ENSG00000006062	103.396	1.32432	0.322343	4.10841	3.98387e-05	0.000927221	MAP3K14	processed_transcript
ENSG00000073910	330.066	1.05539	0.256927	4.10775	3.99535e-05	0.000928599	FRY	protein_coding
ENSG00000169933	40.9941	1.67355	0.407861	4.10323	4.07423e-05	0.000945617	FRMPD4	protein_coding
ENSG00000223960	79.2815	-1.37077	0.334199	-4.10166	4.10198e-05	0.000950737	CHROMR	antisense
ENSG00000111261	21.2071	-2.82321	0.688599	-4.09993	4.13274e-05	0.00095654	MANSC1	protein_coding
ENSG00000144233	423.903	-0.899396	0.21952	-4.0971	4.18356e-05	0.000966963	AMMECR1L	protein_coding
ENSG00000130309	1969.8	0.746647	0.18249	4.09144	4.28696e-05	0.000989494	COLGALT1	protein_coding
ENSG00000231925	962.789	0.85215	0.208414	4.08873	4.33734e-05	0.000999743	TAPBP	protein_coding
ENSG00000162961	359.566	-1.17964	0.288785	-4.08485	4.41056e-05	0.00101522	DPY30	processed_transcript
ENSG00000088756	31.5736	1.88542	0.461902	4.08187	4.46751e-05	0.00102691	ARHGAP28	protein_coding
ENSG00000115760	831.569	-1.06753	0.261644	-4.08008	4.50205e-05	0.00103261	BIRC6	protein_coding
ENSG00000189056	21.7636	-2.39637	0.587354	-4.07994	4.50465e-05	0.00103261	RELN	protein_coding
ENSG00000120322	44.2111	-1.5745	0.386354	-4.07527	4.59603e-05	0.00105211	PCDHB8	protein_coding
ENSG00000143320	1331.24	-1.03364	0.253815	-4.07241	4.65298e-05	0.00106169	CRABP2	protein_coding
ENSG00000170271	54.4904	-1.84534	0.453149	-4.07225	4.65605e-05	0.00106169	FAXDC2	protein_coding
ENSG00000185090	364.686	0.952317	0.233858	4.07221	4.65693e-05	0.00106169	MANEAL	protein_coding
ENSG00000102554	468.492	1.08142	0.265905	4.06693	4.76362e-05	0.00108453	KLF5	processed_transcript
ENSG00000115295	392.94	-0.983472	0.241896	-4.06569	4.78909e-05	0.00108806	CLIP4	protein_coding
ENSG00000171055	780.14	-0.913136	0.224604	-4.06554	4.79212e-05	0.00108806	FEZ2	nonsense_mediated_decay
ENSG00000169992	1104.21	0.821985	0.202411	4.06098	4.88677e-05	0.00110804	NLGN2	protein_coding
ENSG00000132357	27.968	-2.03214	0.50076	-4.0581	4.94728e-05	0.00112024	CARD6	protein_coding
ENSG00000138944	71.2077	-1.36635	0.336973	-4.05478	5.01817e-05	0.00113476	SHISAL1	protein_coding
ENSG00000135631	1965.34	-0.809718	0.199817	-4.05231	5.07153e-05	0.00114527	RAB11FIP5	processed_transcript
ENSG00000115446	236.372	-0.947959	0.233951	-4.05195	5.07927e-05	0.00114548	UNC50	protein_coding
ENSG00000221944	32.4457	-1.80725	0.446137	-4.05088	5.10254e-05	0.00114917	TIGD1	protein_coding
ENSG00000174827	10.5327	-3.70742	0.915312	-4.05044	5.11205e-05	0.00114976	PDZK1	protein_coding
ENSG00000243147	423.232	-1.018	0.25143	-4.04884	5.14727e-05	0.00115613	MRPL33	protein_coding
ENSG00000144040	222.91	-1.05776	0.261321	-4.04776	5.17106e-05	0.00115991	SFXN5	processed_transcript
ENSG00000134330	542.312	-1.0019	0.247879	-4.04191	5.30181e-05	0.00118612	IAH1	protein_coding
ENSG00000135926	1989.22	-0.942523	0.23321	-4.04151	5.31081e-05	0.00118612	TMBIM1	protein_coding
ENSG00000184182	117.227	-1.13998	0.282084	-4.04127	5.31627e-05	0.00118612	UBE2F	nonsense_mediated_decay
ENSG00000171649	88.0568	1.27706	0.315978	4.04161	5.30861e-05	0.00118612	ZIK1	processed_transcript
ENSG00000240356	100.059	-1.31066	0.324615	-4.03759	5.40037e-05	0.00120328		processed_transcript
ENSG00000115365	562.397	-0.956572	0.236992	-4.0363	5.43003e-05	0.00120827	LANCL1	protein_coding
ENSG00000138381	207.611	-1.02577	0.254287	-4.03391	5.48554e-05	0.001219	ASNSD1	protein_coding
ENSG00000132000	184.921	-1.07528	0.266975	-4.02764	5.63387e-05	0.0012503	PODNL1	protein_coding
ENSG00000084710	16.2056	-2.69876	0.670137	-4.02717	5.64513e-05	0.00125114	EFR3B	protein_coding
ENSG00000114315	166.332	-1.2023	0.298689	-4.02524	5.69162e-05	0.00125977	HES1	protein_coding
ENSG00000168140	2398.43	0.765861	0.190293	4.02464	5.7063e-05	0.00126135	VASN	protein_coding
ENSG00000243943	92.8533	-1.33744	0.332534	-4.02197	5.77129e-05	0.00127403	ZNF512	protein_coding
ENSG00000214182	266.592	-1.02765	0.255568	-4.02103	5.79446e-05	0.00127746		processed_transcript
ENSG00000119771	250.131	-1.07125	0.266626	-4.01782	5.87399e-05	0.00129311	KLHL29	protein_coding
ENSG00000019549	1024.03	-0.762543	0.189804	-4.01754	5.88094e-05	0.00129311	SNAI2	protein_coding
ENSG00000198417	5.15818	-5.99549	1.49266	-4.01665	5.90309e-05	0.00129628	MT1F	protein_coding
ENSG00000198796	2238.12	-0.766321	0.191057	-4.01096	6.04726e-05	0.00132619	ALPK2	protein_coding
ENSG00000101210	48.6143	1.71617	0.428046	4.0093	6.08984e-05	0.00133378	EEF1A2	protein_coding
ENSG00000143870	4406.66	-0.660222	0.164778	-4.00674	6.15626e-05	0.00134656	PDIA6	protein_coding
ENSG00000144468	228.36	-0.925016	0.231048	-4.00356	6.23956e-05	0.001363	RHBDD1	protein_coding
ENSG00000102879	39.2167	-1.91988	0.479845	-4.00104	6.30638e-05	0.0013758	CORO1A	protein_coding
ENSG00000116741	189.725	-1.00301	0.250833	-3.99873	6.36833e-05	0.0013875	RGS2	processed_transcript
ENSG00000135454	689.254	0.84379	0.211234	3.99458	6.48103e-05	0.00141021	B4GALNT1	retained_intron
ENSG00000100234	12819	-0.755159	0.189191	-3.99153	6.56487e-05	0.0014266	TIMP3	protein_coding
ENSG00000156675	111.401	-1.20797	0.302747	-3.99002	6.60683e-05	0.00143385	RAB11FIP1	protein_coding
ENSG00000119042	95.5732	-1.23793	0.310355	-3.98875	6.64232e-05	0.00143969	SATB2	protein_coding
ENSG00000114316	708.403	-0.784931	0.196845	-3.98756	6.67561e-05	0.00144316	USP4	protein_coding
ENSG00000213326	105.387	-1.62364	0.407176	-3.98757	6.67543e-05	0.00144316		processed_pseudogene
ENSG00000167772	47.5846	-1.80813	0.453799	-3.98444	6.76406e-05	0.00146039	ANGPTL4	protein_coding
ENSG00000184347	10.6845	-3.57184	0.896876	-3.98253	6.81848e-05	0.00147024	SLIT3	protein_coding
ENSG00000250722	10.4302	-3.73474	0.937921	-3.98193	6.83566e-05	0.00147205	SELENOP	protein_coding
ENSG00000150540	9.41939	-5.0298	1.26396	-3.9794	6.90901e-05	0.00148593	HNMT	protein_coding
ENSG00000100100	337.665	-0.923482	0.232244	-3.97634	6.99847e-05	0.00150323	PIK3IP1	protein_coding
ENSG00000083814	31.4562	-1.81794	0.457254	-3.97578	7.01499e-05	0.00150485	ZNF671	nonsense_mediated_decay
ENSG00000115364	365.99	-0.897733	0.22586	-3.97472	7.0461e-05	0.00150958	MRPL19	retained_intron
ENSG00000079819	1345.85	0.89143	0.224384	3.97278	7.10372e-05	0.00151998	EPB41L2	retained_intron
ENSG00000141314	7.48625	-5.54756	1.39651	-3.97245	7.11379e-05	0.00152019	RHBDL3	nonsense_mediated_decay
ENSG00000176692	207.38	1.0048	0.253076	3.97035	7.17685e-05	0.0015317	FOXC2	protein_coding
ENSG00000181027	365.771	0.869038	0.218907	3.9699	7.19017e-05	0.00153259	FKRP	processed_transcript
ENSG00000134363	106.536	1.21357	0.30595	3.96656	7.29167e-05	0.00155224	FST	protein_coding
ENSG00000163328	39.373	-1.60273	0.404296	-3.96425	7.36267e-05	0.00156442	GPR155	protein_coding
ENSG00000115464	1119.62	-1.04048	0.262476	-3.96409	7.36759e-05	0.00156442	USP34	protein_coding
ENSG00000155744	112.095	-1.37457	0.347252	-3.95841	7.54499e-05	0.00160005	FAM126B	protein_coding
ENSG00000107159	9.64078	-3.99127	1.00857	-3.95736	7.57824e-05	0.00160507	CA9	protein_coding
ENSG00000144567	1136.93	-0.848409	0.214731	-3.95103	7.78163e-05	0.00164606	RETREG2	protein_coding
ENSG00000167615	925.643	0.89436	0.226607	3.94674	7.92217e-05	0.00167367	LENG8	protein_coding
ENSG00000163029	338.013	-1.07629	0.272942	-3.9433	8.03692e-05	0.00169577	SMC6	protein_coding
ENSG00000131196	11.6716	-3.61806	0.917893	-3.9417	8.09048e-05	0.00170492	NFATC1	protein_coding
ENSG00000196810	291.344	0.829165	0.210391	3.94106	8.11211e-05	0.00170732		antisense
ENSG00000169564	3580.26	-0.914903	0.232364	-3.93737	8.23798e-05	0.00173163	PCBP1	protein_coding
ENSG00000253731	46.1165	1.73389	0.440509	3.9361	8.2815e-05	0.00173641	PCDHGA6	protein_coding
ENSG00000131435	11.4046	-3.61747	0.918989	-3.93636	8.27267e-05	0.00173641	PDLIM4	protein_coding
ENSG00000141858	650.328	0.737078	0.187302	3.93524	8.31152e-05	0.00173932	SAMD1	protein_coding
ENSG00000143951	56.2765	-1.46149	0.371399	-3.9351	8.31618e-05	0.00173932	WDPCP	nonsense_mediated_decay
ENSG00000170340	164.168	-1.13221	0.287829	-3.93361	8.36782e-05	0.00174793	B3GNT2	protein_coding
ENSG00000100867	90.15	1.34575	0.34219	3.93275	8.39783e-05	0.00175196	DHRS2	processed_transcript
ENSG00000260604	228.327	1.04446	0.265601	3.93246	8.40805e-05	0.00175196		lincRNA
ENSG00000136699	1182.33	-0.889661	0.226265	-3.93195	8.42589e-05	0.00175349	SMPD4	nonsense_mediated_decay
ENSG00000005469	221.969	-0.953478	0.24255	-3.93106	8.4572e-05	0.00175363	CROT	protein_coding
ENSG00000138771	1261.24	0.777114	0.197687	3.93104	8.45806e-05	0.00175363	SHROOM3	protein_coding
ENSG00000222042	6.17357	5.89711	1.49992	3.93163	8.43719e-05	0.00175363		lincRNA
ENSG00000140853	562.967	0.796219	0.202569	3.9306	8.47333e-05	0.00175462	NLRC5	nonsense_mediated_decay
ENSG00000166689	21.966	2.20342	0.561313	3.92549	8.6555e-05	0.00179012	PLEKHA7	protein_coding
ENSG00000173402	2522.5	0.733139	0.18695	3.92158	8.79711e-05	0.00181716	DAG1	processed_transcript
ENSG00000139211	4582.48	0.686299	0.175115	3.91912	8.88725e-05	0.00183329	AMIGO2	protein_coding
ENSG00000213676	703.719	0.941466	0.24024	3.91885	8.89711e-05	0.00183329	ATF6B	processed_transcript
ENSG00000145244	39.5646	-1.55127	0.39594	-3.91795	8.93069e-05	0.00183794	CORIN	protein_coding
ENSG00000146386	181.869	-0.945655	0.241455	-3.91649	8.98468e-05	0.00184678	ABRACL	protein_coding
ENSG00000167363	8.60194	-4.86974	1.2436	-3.91585	9.00874e-05	0.00184945	FN3K	protein_coding
ENSG00000152291	2351.1	-0.670451	0.171233	-3.91542	9.02458e-05	0.00185043	TGOLN2	protein_coding
ENSG00000111799	10396.1	1.01915	0.260376	3.91415	9.07242e-05	0.00185796	COL12A1	protein_coding
ENSG00000185896	5277.43	0.732433	0.187202	3.91252	9.1338e-05	0.00186738	LAMP1	protein_coding
ENSG00000196151	61.8637	-1.27093	0.324851	-3.91234	9.14077e-05	0.00186738	WDSUB1	protein_coding
ENSG00000213699	304.725	-0.84083	0.215041	-3.91009	9.22622e-05	0.00188253	SLC35F6	nonsense_mediated_decay
ENSG00000144063	5.5074	5.73594	1.46818	3.90683	9.35159e-05	0.00190579	MALL	protein_coding
ENSG00000138071	3487.55	-0.854475	0.218804	-3.90521	9.41433e-05	0.00191623	ACTR2	protein_coding
ENSG00000115042	176.25	-1.10587	0.283291	-3.90366	9.47494e-05	0.00192395	FAHD2A	protein_coding
ENSG00000197417	10.9554	-3.25763	0.83451	-3.90365	9.47525e-05	0.00192395	SHPK	protein_coding
ENSG00000161996	293.012	1.00951	0.258638	3.90318	9.49364e-05	0.00192534	WDR90	retained_intron
ENSG00000112319	7.28941	-5.4998	1.40938	-3.90227	9.52952e-05	0.00193028	EYA4	protein_coding
ENSG00000061676	2652.18	-0.992688	0.254498	-3.90057	9.59653e-05	0.0019415	NCKAP1	protein_coding
ENSG00000076351	151.169	1.1044	0.283191	3.89982	9.6265e-05	0.0019452	SLC46A1	processed_transcript
ENSG00000134830	10.4104	-3.39751	0.871922	-3.89658	9.75607e-05	0.00196901	C5AR2	protein_coding
ENSG00000135632	536.138	-1.0006	0.257009	-3.89326	9.89068e-05	0.00199377	SMYD5	nonsense_mediated_decay
ENSG00000136717	520.771	-1.02941	0.264569	-3.89091	9.98685e-05	0.00201073	BIN1	protein_coding
ENSG00000132854	119.612	-1.26873	0.326236	-3.88898	0.000100665	0.00202433	KANK4	protein_coding
ENSG00000196440	191.231	-0.917806	0.236051	-3.88817	0.000101001	0.00202864	ARMCX4	nonsense_mediated_decay
ENSG00000130414	722.727	-0.79778	0.205215	-3.88753	0.000101269	0.00203158	NDUFA10	protein_coding
ENSG00000082497	350.281	1.10349	0.283943	3.88631	0.000101778	0.00203935	SERTAD4	protein_coding
ENSG00000155254	2230.95	0.74287	0.191199	3.88533	0.000102189	0.00204512	MARVELD1	processed_transcript
ENSG00000107821	218.047	1.00405	0.258472	3.88457	0.000102512	0.00204914	KAZALD1	protein_coding
ENSG00000163001	303.513	-0.947814	0.244565	-3.87551	0.000106402	0.00212435	CFAP36	protein_coding
ENSG00000198142	470.827	-0.786471	0.20309	-3.87253	0.000107711	0.00214793	SOWAHC	protein_coding
ENSG00000205309	12.9973	-2.90356	0.750165	-3.87056	0.000108587	0.00216282	NT5M	protein_coding
ENSG00000085449	273.856	-1.28019	0.330959	-3.86812	0.000109677	0.00218191	WDFY1	processed_transcript
ENSG00000171298	628.243	-0.978916	0.253239	-3.86558	0.000110827	0.00220077	GAA	protein_coding
ENSG00000171206	1043.4	0.722375	0.18688	3.86544	0.000110888	0.00220077	TRIM8	protein_coding
ENSG00000111271	201.11	0.910443	0.235592	3.86449	0.000111323	0.00220677	ACAD10	retained_intron
ENSG00000196139	25.6444	-1.8962	0.491199	-3.86036	0.000113222	0.00224176	AKR1C3	processed_transcript
ENSG00000101347	818.479	0.741244	0.192036	3.85993	0.000113418	0.002243	SAMHD1	protein_coding
ENSG00000108387	9.72159	-3.63369	0.941472	-3.85959	0.000113579	0.00224353	SEPTIN4	protein_coding
ENSG00000075624	90961.2	0.890405	0.230742	3.85887	0.000113911	0.00224478	ACTB	processed_transcript
ENSG00000050165	14838.1	0.642912	0.166601	3.85898	0.00011386	0.00224478	DKK3	processed_transcript
ENSG00000026751	4.72324	-5.86259	1.52043	-3.85587	0.000115319	0.00226985	SLAMF7	processed_transcript
ENSG00000186854	17.7124	-2.27263	0.589988	-3.85199	0.000117161	0.00230338	TRABD2A	protein_coding
ENSG00000116141	49.2243	1.50553	0.391071	3.84977	0.000118229	0.00232164	MARK1	protein_coding
ENSG00000104369	19.5545	2.4625	0.639778	3.84899	0.000118606	0.00232631	JPH1	protein_coding
ENSG00000198483	28.7101	-1.79135	0.465653	-3.84696	0.000119592	0.00234291	ANKRD35	protein_coding
ENSG00000169764	1288.85	-0.793442	0.206398	-3.84424	0.000120927	0.00236629	UGP2	protein_coding
ENSG00000135932	823.368	-1.02736	0.267387	-3.84221	0.00012193	0.00238313	CAB39	protein_coding
ENSG00000060718	3485.34	0.82909	0.21583	3.84141	0.000122329	0.00238812	COL11A1	protein_coding
ENSG00000120318	479.729	-0.981004	0.255507	-3.83944	0.000123313	0.00240453	ARAP3	protein_coding
ENSG00000148175	467.093	-0.9709	0.252993	-3.83766	0.000124214	0.00241927	STOM	protein_coding
ENSG00000158158	155.359	-0.995256	0.259404	-3.83671	0.000124695	0.00242581	CNNM4	protein_coding
ENSG00000138073	861.799	-0.984942	0.256794	-3.83553	0.000125292	0.00243459	PREB	retained_intron
ENSG00000075223	848.997	0.952689	0.248609	3.83207	0.000127069	0.00246626	SEMA3C	protein_coding
ENSG00000115524	3029.25	-0.891146	0.232607	-3.83112	0.000127563	0.00247298	SF3B1	protein_coding
ENSG00000225422	159.436	-0.968907	0.253043	-3.82902	0.000128656	0.00249127		processed_pseudogene
ENSG00000138031	1194.06	-0.921925	0.240865	-3.82755	0.000129423	0.00250322	ADCY3	protein_coding
ENSG00000133805	132.074	-0.992679	0.25942	-3.82653	0.00012996	0.00251048	AMPD3	processed_transcript
ENSG00000155729	206.827	-0.88993	0.232584	-3.82627	0.000130098	0.00251048	KCTD18	protein_coding
ENSG00000143153	409.175	0.983549	0.257092	3.82567	0.000130414	0.00251367	ATP1B1	protein_coding
ENSG00000062282	14.938	-2.91295	0.761591	-3.82482	0.000130867	0.00251949	DGAT2	protein_coding
ENSG00000189369	125.394	-1.1389	0.297853	-3.82371	0.000131461	0.00252802	GSPT2	protein_coding
ENSG00000213373	23.7693	2.10468	0.550622	3.82237	0.000132175	0.00253882	LINC00671	lincRNA
ENSG00000099622	1094.9	0.71133	0.186114	3.82202	0.000132364	0.00253954	CIRBP	protein_coding
ENSG00000124831	1770.28	-0.708944	0.185507	-3.82165	0.00013256	0.00254037	LRRFIP1	protein_coding
ENSG00000163170	270.177	-1.12505	0.294434	-3.82106	0.000132881	0.00254106	BOLA3	protein_coding
ENSG00000122861	608.962	0.867635	0.227069	3.82102	0.000132899	0.00254106	PLAU	protein_coding
ENSG00000102057	52.0115	-1.44458	0.378095	-3.82069	0.000133079	0.00254158	KCND1	protein_coding
ENSG00000156973	258.952	-0.944694	0.247337	-3.81946	0.000133742	0.00255132	PDE6D	protein_coding
ENSG00000130522	1582.07	0.695772	0.182303	3.81656	0.000135326	0.00257861	JUND	protein_coding
ENSG00000105255	162.249	-1.23424	0.323566	-3.81448	0.000136472	0.00259747	FSD1	protein_coding
ENSG00000014641	1505.5	-0.684469	0.179491	-3.8134	0.00013707	0.0026059	MDH1	retained_intron
ENSG00000079150	246.431	-1.02039	0.2679	-3.80885	0.000139612	0.0026512	FKBP7	protein_coding
ENSG00000178075	28.0826	-2.3717	0.623359	-3.80471	0.00014197	0.00269292	GRAMD1C	processed_transcript
ENSG00000177156	4116.9	-0.934767	0.245833	-3.80244	0.000143275	0.00271459	TALDO1	protein_coding
ENSG00000265107	226.587	0.929535	0.244563	3.80079	0.000144234	0.00272967	GJA5	protein_coding
ENSG00000198089	238.208	0.853209	0.224721	3.79675	0.000146604	0.00277137	SFI1	processed_transcript
ENSG00000136869	187.745	0.927298	0.244264	3.7963	0.000146871	0.00277329	TLR4	protein_coding
ENSG00000172379	45.1703	-1.53898	0.405504	-3.79522	0.000147514	0.00278228	ARNT2	retained_intron
ENSG00000065413	150.739	-1.13663	0.299598	-3.79385	0.000148328	0.00279449	ANKRD44	protein_coding
ENSG00000044524	5.16685	5.65101	1.48985	3.793	0.000148837	0.00280091	EPHA3	protein_coding
ENSG00000132837	27.868	1.93707	0.510801	3.79222	0.000149306	0.00280658	DMGDH	protein_coding
ENSG00000240344	110.131	-1.04824	0.276575	-3.79009	0.000150592	0.00282758	PPIL3	protein_coding
ENSG00000136709	580.586	-0.750039	0.197969	-3.78867	0.000151457	0.00284062	WDR33	protein_coding
ENSG00000196975	599.523	-0.728957	0.19248	-3.78719	0.000152358	0.00284475	ANXA4	processed_transcript
ENSG00000110400	222.079	-0.870145	0.229755	-3.78727	0.000152313	0.00284475	NECTIN1	processed_transcript
ENSG00000135945	255.879	-0.922132	0.243478	-3.78733	0.000152275	0.00284475	REV1	protein_coding
ENSG00000137501	153.723	0.956733	0.252618	3.78727	0.000152313	0.00284475	SYTL2	nonsense_mediated_decay
ENSG00000104899	33.0155	1.80696	0.477217	3.78646	0.000152809	0.00284835	AMH	protein_coding
ENSG00000149201	92.1268	1.25197	0.330655	3.78633	0.000152892	0.00284835	CCDC81	protein_coding
ENSG00000008869	198.495	-0.958869	0.253407	-3.7839	0.000154387	0.002873	HEATR5B	protein_coding
ENSG00000110660	38.8021	-1.5575	0.411745	-3.78268	0.000155146	0.00288392	SLC35F2	protein_coding
ENSG00000084733	1082.21	-0.843244	0.222957	-3.78209	0.000155519	0.00288765	RAB10	retained_intron
ENSG00000204120	558.625	-0.819634	0.216743	-3.78159	0.000155829	0.00289018	GIGYF2	processed_transcript
ENSG00000197713	285.718	-0.977409	0.258539	-3.7805	0.000156512	0.00289963	RPE	protein_coding
ENSG00000164039	106.922	-1.08626	0.287402	-3.77958	0.00015709	0.00290712	BDH2	protein_coding
ENSG00000131797	8.45397	-4.73011	1.25227	-3.77722	0.000158588	0.0029316	CLUHP3	processed_transcript
ENSG00000132323	334.772	-0.780705	0.206743	-3.77621	0.000159234	0.00294029	ILKAP	protein_coding
ENSG00000155760	602.994	-0.769494	0.203848	-3.77484	0.000160111	0.00295322	FZD7	protein_coding
ENSG00000183378	10.8056	3.71982	0.986443	3.77094	0.000162635	0.00299646	OVCH2	processed_transcript
ENSG00000213614	958.406	0.705544	0.187177	3.76939	0.000163644	0.00300842	HEXA	protein_coding
ENSG00000205542	2241.96	0.834989	0.221544	3.76896	0.000163928	0.00301033	TMSB4X	protein_coding
ENSG00000186522	682.99	-0.90144	0.239245	-3.76786	0.000164656	0.00302038	SEPTIN10	protein_coding
ENSG00000138386	297.713	-0.936612	0.248752	-3.76525	0.000166385	0.00304875	NAB1	protein_coding
ENSG00000136710	228.161	-0.858862	0.22817	-3.76413	0.000167128	0.00305901	CCDC115	protein_coding
ENSG00000114993	271.054	-1.0524	0.279749	-3.76193	0.000168605	0.00308266	RTKN	protein_coding
ENSG00000163536	17.1551	2.3693	0.629914	3.76131	0.000169025	0.00308696	SERPINI1	protein_coding
ENSG00000165323	4.97534	5.59917	1.489	3.76037	0.000169661	0.00309065	FAT3	protein_coding
ENSG00000070404	2280.71	0.937766	0.249393	3.76019	0.000169781	0.00309065	FSTL3	protein_coding
ENSG00000074181	487.555	-0.92956	0.247205	-3.76028	0.00016972	0.00309065	NOTCH3	protein_coding
ENSG00000118961	129.77	-1.01775	0.270797	-3.75836	0.000171033	0.00311005	LDAH	protein_coding
ENSG00000167216	11.4003	-3.22505	0.858385	-3.75712	0.000171883	0.0031221	KATNAL2	protein_coding
ENSG00000269343	52.6317	-1.52413	0.405735	-3.75645	0.000172339	0.00312699	ZNF587B	protein_coding
ENSG00000272695	113.461	1.06838	0.284533	3.75487	0.000173432	0.0031434	GAS6-DT	lincRNA
ENSG00000160145	96.4446	-1.04087	0.277358	-3.7528	0.000174871	0.00316606	KALRN	protein_coding
ENSG00000018510	422.318	-1.11653	0.297831	-3.74888	0.000177624	0.00321242	AGPS	protein_coding
ENSG00000163541	524.711	-0.93565	0.24961	-3.74844	0.000177938	0.00321462	SUCLG1	protein_coding
ENSG00000187605	406.541	-0.978736	0.261195	-3.74715	0.000178857	0.00322772	TET3	protein_coding
ENSG00000231767	68.3159	-1.16799	0.311758	-3.74644	0.000179358	0.00323329		processed_pseudogene
ENSG00000155980	78.3382	-1.17983	0.315003	-3.74546	0.000180064	0.00323902	KIF5A	protein_coding
ENSG00000155893	70.9965	-1.26208	0.336942	-3.74569	0.000179897	0.00323902	PXYLP1	protein_coding
ENSG00000128872	163.785	1.40348	0.375162	3.74099	0.0001833	0.00329368	TMOD2	protein_coding
ENSG00000180758	62.4226	-1.43574	0.383886	-3.74001	0.000184013	0.00330295	GPR157	protein_coding
ENSG00000145817	2407.64	-0.676342	0.180916	-3.73843	0.000185174	0.00332022	YIPF5	protein_coding
ENSG00000115207	654.414	-0.74895	0.200358	-3.73806	0.000185444	0.00332149	GTF3C2	protein_coding
ENSG00000166166	427.723	0.926922	0.248072	3.7365	0.000186596	0.00333855	TRMT61A	protein_coding
ENSG00000068784	220.68	-1.05465	0.28231	-3.73577	0.00018714	0.00334112	SRBD1	protein_coding
ENSG00000163811	597.955	-0.947716	0.253671	-3.736	0.000186969	0.00334112	WDR43	protein_coding
ENSG00000144218	261.196	-0.994618	0.266336	-3.73445	0.000188123	0.00335509	AFF3	protein_coding
ENSG00000175471	15.3204	2.67836	0.717886	3.73089	0.000190801	0.00339923	MCTP1	processed_transcript
ENSG00000135940	1269.49	-1.19019	0.319297	-3.72751	0.000193377	0.00343991	COX5B	protein_coding
ENSG00000198774	9.61308	3.57022	0.957841	3.72736	0.000193496	0.00343991	RASSF9	protein_coding
ENSG00000188807	354.754	0.824343	0.221176	3.72709	0.000193704	0.00343995	TMEM201	protein_coding
ENSG00000152117	117.675	-1.08909	0.292256	-3.72649	0.000194164	0.00344445	LOC150776	transcribed_processed_pseudogene
ENSG00000159733	37.4266	1.70649	0.458373	3.72294	0.000196917	0.00348959	ZFYVE28	protein_coding
ENSG00000138336	49.6922	-1.35205	0.363237	-3.72223	0.000197475	0.00349576	TET1	protein_coding
ENSG00000228474	1108.15	-0.785341	0.211137	-3.71958	0.000199556	0.00352887	OST4	protein_coding
ENSG00000125848	38.2057	1.66139	0.446733	3.71898	0.000200028	0.00353347	FLRT3	protein_coding
ENSG00000142949	5357.02	0.773626	0.208167	3.71637	0.000202107	0.00356643	PTPRF	processed_transcript
ENSG00000105472	1236.06	0.824252	0.221884	3.71478	0.000203378	0.00358508	CLEC11A	protein_coding
ENSG00000006534	294.998	-1.05405	0.283839	-3.71357	0.000204359	0.00359857	ALDH3B1	processed_transcript
ENSG00000011347	301.091	-1.06474	0.286825	-3.71216	0.000205496	0.00361479	SYT7	protein_coding
ENSG00000178074	130.308	-1.27417	0.343327	-3.71124	0.000206244	0.00362413	C2orf69	protein_coding
ENSG00000198830	1115.78	0.946673	0.255227	3.70914	0.000207965	0.00365053	HMGN2	processed_transcript
ENSG00000177508	186.641	-0.938126	0.252942	-3.70886	0.000208194	0.00365071	IRX3	protein_coding
ENSG00000158234	90.7739	-1.18374	0.319266	-3.70771	0.000209144	0.00366353	FAIM	retained_intron
ENSG00000155622	4.87996	5.57009	1.50327	3.70532	0.000211124	0.00369434	XAGE2	protein_coding
ENSG00000198743	1288.98	-1.06212	0.286971	-3.70114	0.000214632	0.00375179	SLC5A3	protein_coding
ENSG00000114982	827.146	-0.700759	0.189706	-3.69392	0.000220826	0.00385604	KANSL3	nonsense_mediated_decay
ENSG00000160219	5.44538	-6.0703	1.64365	-3.69317	0.000221476	0.00386334	GAB3	processed_transcript
ENSG00000171174	18.4376	-2.07248	0.56142	-3.6915	0.000222933	0.0038847	RBKS	protein_coding
ENSG00000101353	17.7385	-2.66319	0.721663	-3.69036	0.000223939	0.00389817	MROH8	protein_coding
ENSG00000146278	273.16	-0.882286	0.239136	-3.68947	0.000224722	0.00390773	PNRC1	protein_coding
ENSG00000113248	22.2096	-2.36325	0.640621	-3.689	0.000225136	0.00391086	PCDHB15	protein_coding
ENSG00000101384	385.423	0.897879	0.243411	3.68874	0.000225372	0.00391089	JAG1	protein_coding
ENSG00000143126	147.509	1.09976	0.298209	3.68787	0.000226138	0.00392012	CELSR2	protein_coding
ENSG00000105738	1059.06	0.825914	0.22401	3.68696	0.00022695	0.00393012	SIPA1L3	protein_coding
ENSG00000167670	1159.48	0.791651	0.214749	3.6864	0.00022745	0.0039347	CHAF1A	protein_coding
ENSG00000167178	17.1127	-2.37753	0.645006	-3.68606	0.000227753	0.00393586	ISLR2	processed_transcript
ENSG00000084774	1311.14	-0.763007	0.207179	-3.68285	0.000230645	0.00398173	CAD	protein_coding
ENSG00000250742	33.2586	-1.53652	0.417331	-3.68178	0.000231616	0.00399024	LINC02381	lincRNA
ENSG00000179818	39.3408	-1.45183	0.39432	-3.68186	0.000231536	0.00399024	PCBP1-AS1	antisense
ENSG00000074582	297.759	-0.975811	0.265249	-3.67884	0.000234295	0.00403224	BCS1L	protein_coding
ENSG00000212978	85.8369	-1.28705	0.350252	-3.67463	0.000238192	0.00409087	LOC339803	lincRNA
ENSG00000177084	1240.33	0.724969	0.197332	3.67385	0.000238927	0.0040993	POLE	retained_intron
ENSG00000136531	28.3844	-1.65757	0.451423	-3.67187	0.000240785	0.0041227	SCN2A	protein_coding
ENSG00000135452	208.358	-0.827158	0.225256	-3.67208	0.000240584	0.0041227	TSPAN31	processed_transcript
ENSG00000157193	512.551	0.854273	0.232713	3.67093	0.00024167	0.00413363	LRP8	protein_coding
ENSG00000144426	158.966	-1.21601	0.331386	-3.66947	0.000243058	0.00415311	NBEAL1	retained_intron
ENSG00000129353	4003.72	0.842766	0.229727	3.66856	0.000243925	0.00416367	SLC44A2	protein_coding
ENSG00000105404	572.723	0.980574	0.26743	3.66666	0.000245742	0.0041904	RABAC1	retained_intron
ENSG00000144028	2849.82	-0.751109	0.20487	-3.66627	0.00024611	0.00419239	SNRNP200	protein_coding
ENSG00000121152	630.602	-0.763417	0.208477	-3.66188	0.000250375	0.00425729	NCAPH	protein_coding
ENSG00000112759	718.051	-0.90112	0.246085	-3.66182	0.000250429	0.00425729	SLC29A1	protein_coding
ENSG00000148053	29.9188	1.92925	0.527384	3.65816	0.000254036	0.00431422	NTRK2	protein_coding
ENSG00000057935	236.767	-0.81352	0.222416	-3.65766	0.000254528	0.00431819	MTA3	protein_coding
ENSG00000087074	1184.79	0.797753	0.218171	3.65655	0.000255629	0.00433247	PPP1R15A	protein_coding
ENSG00000135074	6786.71	0.645921	0.176696	3.65555	0.000256633	0.00434508	ADAM19	nonsense_mediated_decay
ENSG00000115685	1310.39	-0.84523	0.231345	-3.65355	0.000258636	0.00437456	PPP1R7	protein_coding
ENSG00000119938	330.905	-0.787064	0.215489	-3.65246	0.000259741	0.00438881	PPP1R3C	protein_coding
ENSG00000167779	2209.55	-1.21015	0.331695	-3.64838	0.000263896	0.00445452	IGFBP6	protein_coding
ENSG00000156804	900.392	-0.718601	0.197037	-3.64705	0.000265273	0.00447324	FBXO32	protein_coding
ENSG00000167767	205.576	0.876003	0.240315	3.64522	0.000267159	0.0045005	KRT80	protein_coding
ENSG00000156253	351.066	-0.77608	0.21305	-3.64271	0.000269783	0.00454012	RWDD2B	protein_coding
ENSG00000163485	116.39	1.03856	0.285264	3.6407	0.000271898	0.00457111	ADORA1	protein_coding
ENSG00000151632	19.4848	-2.01648	0.554097	-3.63922	0.000273463	0.00459281	AKR1C2	protein_coding
ENSG00000196604	57.5531	1.26603	0.348102	3.63696	0.000275879	0.00462874	POTEF	protein_coding
ENSG00000213261	25.9935	-1.92396	0.529293	-3.63495	0.000278031	0.00466016		processed_pseudogene
ENSG00000167191	64.1875	-1.17135	0.322298	-3.63436	0.000278672	0.00466622	GPRC5B	protein_coding
ENSG00000186470	367.326	-0.821058	0.225933	-3.63408	0.000278972	0.00466657	BTN3A2	protein_coding
ENSG00000178385	132.556	-1.0061	0.277086	-3.63101	0.000282316	0.00471308	PLEKHM3	protein_coding
ENSG00000135617	304.897	-1.04482	0.287736	-3.63118	0.000282125	0.00471308	PRADC1	protein_coding
ENSG00000144591	1370.8	-0.866589	0.238695	-3.63054	0.000282833	0.00471699	GMPPA	protein_coding
ENSG00000144036	331.932	-0.904736	0.249257	-3.62974	0.000283708	0.00471745	EXOC6B	protein_coding
ENSG00000162804	114.064	-1.24214	0.342204	-3.62984	0.0002836	0.00471745	SNED1	protein_coding
ENSG00000141384	25.486	-1.98661	0.54728	-3.62997	0.000283457	0.00471745	TAF4B	protein_coding
ENSG00000183779	654.342	0.862962	0.23789	3.62757	0.0002861	0.0047525	ZNF703	protein_coding
ENSG00000100612	604.538	-0.811588	0.22377	-3.62689	0.000286855	0.00475314	DHRS7	protein_coding
ENSG00000164850	210.927	0.920455	0.253795	3.62677	0.000286992	0.00475314	GPER1	protein_coding
ENSG00000156265	971.449	0.735267	0.202718	3.62704	0.000286692	0.00475314	MAP3K7CL	processed_transcript
ENSG00000143970	527.186	-0.858386	0.236861	-3.624	0.000290081	0.00479955	ASXL2	protein_coding
ENSG00000162772	179.91	-0.864427	0.238639	-3.62231	0.000291982	0.00482622	ATF3	protein_coding
ENSG00000080546	119.927	-1.08109	0.298489	-3.62187	0.000292483	0.00482973	SESN1	protein_coding
ENSG00000184785	53.6312	1.25337	0.346183	3.62055	0.000293982	0.00484969	SMIM10	protein_coding
ENSG00000166897	168.218	-1.18258	0.326727	-3.61948	0.000295199	0.00486048	ELFN2	protein_coding
ENSG00000016082	7.22075	-4.54139	1.25471	-3.61946	0.000295218	0.00486048	ISL1	protein_coding
ENSG00000148450	208.925	0.842618	0.232853	3.61866	0.000296129	0.00487068	MSRB2	protein_coding
ENSG00000139178	162.197	-1.1646	0.3219	-3.61791	0.000296992	0.00487875	C1RL	nonsense_mediated_decay
ENSG00000144224	1079.57	-0.921314	0.254667	-3.61773	0.000297204	0.00487875	UBXN4	protein_coding
ENSG00000104408	1836.09	-0.705728	0.195327	-3.61307	0.000302598	0.00496243	EIF3E	retained_intron
ENSG00000054967	159.641	1.00989	0.279561	3.6124	0.000303378	0.00497034	RELT	protein_coding
ENSG00000112983	838.435	-0.668348	0.185111	-3.61053	0.000305575	0.00500144	BRD8	protein_coding
ENSG00000144749	638.192	0.717744	0.198825	3.60993	0.000306283	0.00500811	LRIG1	protein_coding
ENSG00000167700	136.591	1.12789	0.312539	3.6088	0.000307615	0.00502499	MFSD3	protein_coding
ENSG00000115963	3179.82	-0.881717	0.244375	-3.60805	0.000308503	0.00503457	RND3	protein_coding
ENSG00000144199	17.0538	-2.7412	0.759981	-3.60693	0.000309838	0.00505142	FAHD2B	protein_coding
ENSG00000006757	34.519	-5.0275	1.39453	-3.60516	0.000311966	0.00508115	PNPLA4	protein_coding
ENSG00000138080	3212.68	-0.665135	0.184826	-3.5987	0.000319806	0.00519366	EMILIN1	protein_coding
ENSG00000177464	46.1184	1.45451	0.404173	3.59874	0.000319767	0.00519366	GPR4	protein_coding
ENSG00000137496	40.9876	1.48274	0.411989	3.59899	0.000319462	0.00519366	IL18BP	protein_coding
ENSG00000084731	464.887	-0.850346	0.236394	-3.59716	0.000321714	0.00521958	KIF3C	protein_coding
ENSG00000052850	17.2649	-2.19842	0.611598	-3.59455	0.000324948	0.00526692	ALX4	protein_coding
ENSG00000226479	470.386	-0.714397	0.198869	-3.59229	0.000327782	0.00530771	TMEM185B	protein_coding
ENSG00000163624	12.7483	2.88736	0.804301	3.5899	0.000330811	0.00535124	CDS1	protein_coding
ENSG00000181649	1349.31	0.803296	0.223781	3.58966	0.00033111	0.00535124	PHLDA2	protein_coding
ENSG00000130775	45.4043	-1.58519	0.441828	-3.58779	0.000333489	0.00538448	THEMIS2	protein_coding
ENSG00000115756	642.169	-1.06948	0.298248	-3.58587	0.000335958	0.00541388	HPCAL1	protein_coding
ENSG00000181588	540.058	0.939433	0.261968	3.58606	0.000335714	0.00541388	MEX3D	protein_coding
ENSG00000144649	20.9868	2.03204	0.566907	3.58443	0.000337819	0.00543863	GASK1A	nonsense_mediated_decay
ENSG00000179833	339.004	-0.858113	0.239462	-3.5835	0.000339025	0.00545279	SERTAD2	protein_coding
ENSG00000184588	613.286	-0.784969	0.219328	-3.57897	0.000344948	0.00554272	PDE4B	protein_coding
ENSG00000089597	10207.7	0.665217	0.185951	3.57737	0.000347069	0.00557144	GANAB	nonsense_mediated_decay
ENSG00000064042	1309.19	0.77472	0.216658	3.57578	0.000349185	0.00560003	LIMCH1	protein_coding
ENSG00000148400	363.827	0.816729	0.228441	3.57523	0.000349919	0.00560105	NOTCH1	protein_coding
ENSG00000137767	129.396	-0.997391	0.278962	-3.57537	0.000349739	0.00560105	SQOR	protein_coding
ENSG00000115946	224.287	-0.876187	0.245147	-3.57412	0.000351404	0.00561944	PNO1	protein_coding
ENSG00000169093	453.197	-1.01416	0.284099	-3.56975	0.000357325	0.00569782	ASMTL	protein_coding
ENSG00000182310	68.7423	1.16925	0.327528	3.56991	0.0003571	0.00569782	SPACA6	lincRNA
ENSG00000162971	90.4709	-1.07548	0.301276	-3.56975	0.000357329	0.00569782	TYW5	protein_coding
ENSG00000115020	310.878	-1.00396	0.281281	-3.56924	0.000358013	0.0057033	PIKFYVE	protein_coding
ENSG00000143942	51.6987	-1.42513	0.399781	-3.56479	0.000364143	0.00579543	CHAC2	protein_coding
ENSG00000006652	1001.06	0.795367	0.223193	3.56358	0.000365838	0.00581685	IFRD1	protein_coding
ENSG00000164045	353.433	0.846236	0.237573	3.56201	0.000368031	0.00584617	CDC25A	protein_coding
ENSG00000168685	501.461	1.04619	0.293846	3.56035	0.000370367	0.00587768	IL7R	protein_coding
ENSG00000267080	64.2257	1.13705	0.319465	3.55924	0.000371934	0.00589695	ASB16-AS1	antisense
ENSG00000160469	79.9495	-1.16014	0.326146	-3.55711	0.000374961	0.00593931	BRSK1	protein_coding
ENSG00000153561	139.672	-1.00452	0.282626	-3.55423	0.000379094	0.00599909	RMND5A	protein_coding
ENSG00000134198	212.115	-0.93983	0.264642	-3.55132	0.000383302	0.00605994	TSPAN2	protein_coding
ENSG00000144580	784.568	-0.701751	0.197624	-3.55094	0.000383862	0.00606126	CNOT9	protein_coding
ENSG00000112655	3412.65	-0.7474	0.21049	-3.55077	0.000384111	0.00606126	PTK7	protein_coding
ENSG00000162066	208.438	0.869621	0.244973	3.54986	0.000385429	0.00607632	AMDHD2	protein_coding
ENSG00000164237	201.484	-0.804239	0.226588	-3.54935	0.000386184	0.00607634	CMBL	processed_transcript
ENSG00000104998	239.931	-1.43931	0.405541	-3.54912	0.000386521	0.00607634	IL27RA	protein_coding
ENSG00000163815	31.0796	-1.72182	0.485257	-3.54827	0.000387774	0.00609031	CLEC3B	processed_transcript
ENSG00000176171	1061.58	-0.821492	0.231547	-3.54783	0.000388413	0.00609463	BNIP3	protein_coding
ENSG00000035664	115.874	-0.920095	0.259362	-3.54753	0.000388854	0.00609582	DAPK2	nonsense_mediated_decay
ENSG00000180891	438.908	0.827658	0.233421	3.54578	0.000391458	0.00613089	CUEDC1	protein_coding
ENSG00000168890	75.2115	-1.1699	0.330044	-3.54466	0.000393118	0.00614536	TMEM150A	protein_coding
ENSG00000075568	494.141	-0.82107	0.231668	-3.54417	0.000393858	0.00615118	TMEM131	retained_intron
ENSG00000171873	15.1281	2.72309	0.768505	3.54337	0.000395052	0.00616407	ADRA1D	protein_coding
ENSG00000084676	294.212	-0.774678	0.21867	-3.54269	0.00039607	0.00617419	NCOA1	processed_transcript
ENSG00000132561	45.4468	1.47126	0.415343	3.54228	0.000396687	0.00617805	MATN2	protein_coding
ENSG00000236104	296.077	0.866223	0.244622	3.54106	0.00039852	0.0062008	ZBTB22	protein_coding
ENSG00000111110	180.634	0.986027	0.27861	3.53909	0.000401507	0.00623568	PPM1H	protein_coding
ENSG00000261338	23.9125	-1.80134	0.508973	-3.53918	0.000401375	0.00623568		sense_overlapping
ENSG00000235363	170.195	-0.847373	0.239646	-3.53594	0.00040633	0.00630471		processed_pseudogene
ENSG00000250565	47.0955	-1.37875	0.390212	-3.53334	0.000410339	0.00633165	ATP6V1E2	processed_transcript
ENSG00000164530	11.8595	-3.0679	0.868131	-3.53391	0.000409453	0.00633165	PI16	protein_coding
ENSG00000156011	128.91	-1.11165	0.31451	-3.53453	0.000408497	0.00633165	PSD3	protein_coding
ENSG00000118705	4547.45	0.596079	0.1687	3.53337	0.000410292	0.00633165	RPN2	protein_coding
ENSG00000118965	108.109	-1.04109	0.294622	-3.53365	0.000409863	0.00633165	WDR35	protein_coding
ENSG00000005448	418.341	-0.842246	0.238321	-3.53409	0.000409189	0.00633165	WDR54	processed_transcript
ENSG00000005436	99.3916	-1.35534	0.383657	-3.5327	0.000411337	0.00633535	GCFC2	nonsense_mediated_decay
ENSG00000232677	209.813	0.802544	0.227162	3.53292	0.000410999	0.00633535	LINC00665	lincRNA
ENSG00000099250	2994.28	0.711302	0.201369	3.53234	0.000411899	0.00633817	NRP1	protein_coding
ENSG00000143977	455.981	-0.718553	0.203575	-3.52967	0.000416079	0.0063966	SNRPG	protein_coding
ENSG00000205189	32.3725	1.58943	0.450402	3.52891	0.000417279	0.00640914	ZBTB10	protein_coding
ENSG00000118263	511.892	-0.811537	0.230193	-3.52546	0.000422743	0.0064871	KLF7	protein_coding
ENSG00000143630	61.237	1.35987	0.385901	3.52388	0.000425275	0.00651998	HCN3	protein_coding
ENSG00000128394	23.2081	-1.99663	0.566681	-3.52338	0.000426074	0.00652624	APOBEC3F	processed_transcript
ENSG00000180964	582.977	-0.758451	0.21529	-3.52293	0.000426804	0.00653143	TCEAL8	protein_coding
ENSG00000232742	25.3385	-1.93487	0.549276	-3.52257	0.000427376	0.0065342		processed_pseudogene
ENSG00000184922	7.57887	-3.58975	1.01929	-3.52181	0.000428614	0.00654713	FMNL1	processed_transcript
ENSG00000168497	3.87633	-5.583	1.58541	-3.52147	0.000429154	0.0065494	CAVIN2	protein_coding
ENSG00000119013	336.407	-0.774542	0.219981	-3.52095	0.000430008	0.00655645	NDUFB3	protein_coding
ENSG00000167702	294.185	0.86602	0.246018	3.52016	0.000431291	0.00657002	KIFC2	protein_coding
ENSG00000154330	131.764	0.922809	0.262284	3.51836	0.000434226	0.00660869	PGM5	processed_transcript
ENSG00000031081	1203.28	-0.673095	0.19152	-3.51448	0.000440612	0.00669978	ARHGAP31	protein_coding
ENSG00000136732	286.613	-0.975592	0.277726	-3.51278	0.000443436	0.00673661	GYPC	protein_coding
ENSG00000163975	11.5485	-2.59467	0.738909	-3.5115	0.000445594	0.00675765	MELTF	retained_intron
ENSG00000163481	450.113	-1.09519	0.31189	-3.51147	0.00044563	0.00675765	RNF25	protein_coding
ENSG00000158856	108.013	1.28353	0.365558	3.51115	0.000446176	0.00675979	DMTN	protein_coding
ENSG00000146038	17.903	2.23546	0.637808	3.50491	0.00045677	0.00691403	DCDC2	protein_coding
ENSG00000068383	1008.64	0.649036	0.185356	3.50157	0.000462531	0.00699489	INPP5A	protein_coding
ENSG00000094804	865.794	0.844613	0.241301	3.50025	0.00046482	0.00702315	CDC6	protein_coding
ENSG00000165521	126.777	-1.17587	0.335966	-3.49997	0.000465311	0.00702422	EML5	protein_coding
ENSG00000111199	72.7608	-1.3707	0.391971	-3.49695	0.00047061	0.00709781	TRPV4	protein_coding
ENSG00000099849	370.209	0.70802	0.20268	3.4933	0.000477089	0.00718904	RASSF7	protein_coding
ENSG00000130208	13.1561	-2.49876	0.71551	-3.49227	0.000478926	0.00721022	APOC1	protein_coding
ENSG00000217801	35.5734	1.68555	0.482908	3.49041	0.000482279	0.00725415	LOC100288175	processed_transcript
ENSG00000138760	1624.18	0.708771	0.203211	3.48785	0.000486921	0.00731739	SCARB2	protein_coding
ENSG00000115539	248.781	-1.09866	0.315095	-3.48677	0.000488888	0.00734034	PDCL3	protein_coding
ENSG00000138018	423.36	-0.98947	0.283812	-3.48636	0.000489649	0.00734517	SELENOI	protein_coding
ENSG00000164096	893.292	-0.651961	0.187083	-3.48487	0.000492371	0.00737509	C4orf3	protein_coding
ENSG00000185215	311.389	0.785604	0.225438	3.48479	0.000492526	0.00737509	TNFAIP2	processed_transcript
ENSG00000226562	4.37775	5.40832	1.55266	3.48325	0.000495364	0.00741095		lincRNA
ENSG00000112977	6752.93	0.609832	0.175096	3.48284	0.000496123	0.00741566	DAP	protein_coding
ENSG00000174705	555.703	-0.83465	0.239734	-3.48157	0.000498484	0.00744429	SH3PXD2B	protein_coding
ENSG00000139514	4679.88	0.59821	0.172074	3.47648	0.000508044	0.00758029	SLC7A1	protein_coding
ENSG00000138092	925.06	-0.703114	0.202314	-3.47536	0.000510163	0.00759157	CENPO	processed_transcript
ENSG00000138399	151.753	-0.991409	0.285237	-3.47574	0.000509443	0.00759157	FASTKD1	protein_coding
ENSG00000169981	151.976	-0.924908	0.266118	-3.47555	0.000509807	0.00759157	ZNF35	protein_coding
ENSG00000198369	583.151	-0.790747	0.227565	-3.47482	0.000511201	0.00760025	SPRED2	protein_coding
ENSG00000070961	1061.64	1.02527	0.295182	3.47337	0.000513975	0.00763154	ATP2B1	protein_coding
ENSG00000222032	13.9979	-2.6797	0.771528	-3.47324	0.000514219	0.00763154		lincRNA
ENSG00000138347	646.807	0.650188	0.187228	3.47271	0.000515228	0.00763973	MYPN	protein_coding
ENSG00000124570	1909.29	-0.778219	0.224145	-3.47195	0.000516697	0.00765472	SERPINB6	protein_coding
ENSG00000185008	192.012	-0.852445	0.245653	-3.47011	0.000520236	0.00770032	ROBO2	protein_coding
ENSG00000173960	290.373	-0.83313	0.240256	-3.46768	0.000524972	0.00776354	UBXN2A	processed_transcript
ENSG00000116874	163.815	-0.815686	0.235308	-3.46646	0.000527358	0.00779193	WARS2	protein_coding
ENSG00000148120	593.144	-0.724609	0.209057	-3.46608	0.000528115	0.00779623	AOPEP	protein_coding
ENSG00000135245	123.011	-1.03718	0.299279	-3.46559	0.000529061	0.0078033	HILPDA	protein_coding
ENSG00000171729	93.0299	1.00001	0.288649	3.46446	0.000531301	0.00782658	TMEM51	protein_coding
ENSG00000233328	1181.84	0.816127	0.235581	3.46432	0.000531576	0.00782658		processed_pseudogene
ENSG00000204564	85.1259	1.13376	0.327385	3.46309	0.00053401	0.00785549	C6orf136	nonsense_mediated_decay
ENSG00000140931	678.979	-0.814739	0.235385	-3.4613	0.000537565	0.00789389	CMTM3	protein_coding
ENSG00000158008	147.503	-1.26585	0.366054	-3.45809	0.000544013	0.00798156	EXTL1	processed_transcript
ENSG00000160097	8.23868	-4.23194	1.22415	-3.45705	0.000546116	0.00800538	FNDC5	processed_transcript
ENSG00000011566	179.236	-1.2441	0.359927	-3.45653	0.000547175	0.00801389	MAP4K3	protein_coding
ENSG00000196118	54.4046	1.29487	0.374646	3.45625	0.000547742	0.00801516	CCDC189	protein_coding
ENSG00000153976	267.64	0.801808	0.232007	3.45596	0.000548333	0.00801679	HS3ST3A1	protein_coding
ENSG00000116729	1262.72	0.764442	0.221507	3.4511	0.000558309	0.0081555	WLS	protein_coding
ENSG00000000419	321.577	-0.723316	0.209642	-3.45025	0.000560071	0.00817411	DPM1	protein_coding
ENSG00000179348	943.491	0.742067	0.215214	3.44804	0.000564661	0.00822672	GATA2	protein_coding
ENSG00000160888	759.579	0.765907	0.222116	3.44823	0.000564263	0.00822672	IER2	protein_coding
ENSG00000166106	158.989	-0.90883	0.263665	-3.44692	0.000567022	0.00823557	ADAMTS15	protein_coding
ENSG00000249853	69.3468	1.3173	0.382178	3.44681	0.000567239	0.00823557	HS3ST5	protein_coding
ENSG00000168758	236.135	-0.821867	0.238405	-3.44736	0.000566092	0.00823557	SEMA4C	protein_coding
ENSG00000164938	125.426	-1.15578	0.335303	-3.44698	0.000566882	0.00823557	TP53INP1	protein_coding
ENSG00000155368	1710.64	-0.677622	0.196619	-3.44638	0.000568161	0.00824179	DBI	protein_coding
ENSG00000172071	229.178	-0.934235	0.271115	-3.4459	0.000569167	0.00824922	EIF2AK3	protein_coding
ENSG00000204634	47.3104	-1.38624	0.402342	-3.44544	0.00057014	0.00825616	TBC1D8	protein_coding
ENSG00000105613	29.8328	2.17606	0.631796	3.44424	0.000572659	0.00828545	MAST1	protein_coding
ENSG00000263266	2934.61	-1.26855	0.368349	-3.44387	0.000573446	0.00828967		processed_pseudogene
ENSG00000187514	3092.53	-0.807996	0.234649	-3.44342	0.000574407	0.00829639	PTMA	processed_transcript
ENSG00000067066	716.906	-0.817557	0.237473	-3.44274	0.000575854	0.0083101	SP100	protein_coding
ENSG00000198691	15.9433	-2.73306	0.793993	-3.44217	0.000577057	0.00832028	ABCA4	protein_coding
ENSG00000178188	484.468	0.826918	0.240286	3.44139	0.000578723	0.0083371	SH2B1	protein_coding
ENSG00000136274	21.6054	-2.01403	0.585331	-3.44085	0.000579895	0.0083462	NACAD	protein_coding
ENSG00000198890	273.198	-0.724941	0.2107	-3.44063	0.000580353	0.0083462	PRMT6	protein_coding
ENSG00000106144	381.907	0.731839	0.212857	3.43818	0.000585639	0.00841497	CASP2	protein_coding
ENSG00000123992	656.502	-1.06924	0.311065	-3.43736	0.00058742	0.00843331	DNPEP	protein_coding
ENSG00000106829	1670.69	0.699522	0.203548	3.43664	0.000588972	0.00844834	TLE4	protein_coding
ENSG00000130038	7.75344	-3.72588	1.08456	-3.43539	0.00059171	0.00848033	CRACR2A	nonsense_mediated_decay
ENSG00000074855	147.306	0.95341	0.277604	3.43443	0.000593808	0.0085031	ANO8	nonsense_mediated_decay
ENSG00000205426	164.432	1.46325	0.42613	3.43381	0.000595157	0.00851513	KRT81	protein_coding
ENSG00000204685	45.1222	-1.40984	0.410701	-3.43276	0.000597473	0.00854095		antisense
ENSG00000135622	211.033	-0.769152	0.224183	-3.43091	0.00060156	0.00859203	SEMA4F	protein_coding
ENSG00000167130	243.003	0.803334	0.234534	3.42524	0.000614251	0.0087658	DOLPP1	protein_coding
ENSG00000135899	103.176	-1.06948	0.312387	-3.42359	0.000618004	0.00881182	SP110	retained_intron
ENSG00000182667	839.438	0.630235	0.18414	3.42259	0.000620278	0.00882167	NTM	protein_coding
ENSG00000136731	1174.12	-0.736106	0.21507	-3.42263	0.000620182	0.00882167	UGGT1	nonsense_mediated_decay
ENSG00000196700	648.165	0.716978	0.209476	3.42273	0.000619956	0.00882167	ZNF512B	protein_coding
ENSG00000176946	767.821	-1.01714	0.297426	-3.41979	0.000626685	0.00890521	THAP4	protein_coding
ENSG00000120328	18.0298	-2.06484	0.604088	-3.41812	0.00063056	0.00895266	PCDHB12	protein_coding
ENSG00000179958	573.298	-0.81465	0.238437	-3.41663	0.000634008	0.00899398	DCTPP1	protein_coding
ENSG00000167491	1060.63	0.639883	0.187344	3.41555	0.000636541	0.00901461	GATAD2A	protein_coding
ENSG00000196636	62.4348	-1.13714	0.332921	-3.41566	0.000636287	0.00901461	SDHAF3	protein_coding
ENSG00000090661	27.6254	-5.11586	1.49944	-3.41184	0.000645249	0.00913019	CERS4	protein_coding
ENSG00000108262	617.406	0.686883	0.201337	3.41161	0.000645805	0.00913032	GIT1	protein_coding
ENSG00000183087	10713	0.690499	0.202514	3.40964	0.000650481	0.00918866	GAS6	retained_intron
ENSG00000183807	137.431	0.907575	0.266248	3.40876	0.000652596	0.00921076	FAM162B	protein_coding
ENSG00000118260	299.412	-0.986687	0.289532	-3.40786	0.00065474	0.00923322	CREB1	protein_coding
ENSG00000136153	1473.71	0.761701	0.223586	3.40674	0.000657437	0.00926343	LMO7	protein_coding
ENSG00000134247	19.6273	-1.9948	0.585748	-3.40557	0.000660267	0.00928843	PTGFRN	protein_coding
ENSG00000121988	67.8185	-1.17248	0.344286	-3.40554	0.000660323	0.00928843	ZRANB3	processed_transcript
ENSG00000230043	113.629	1.12636	0.330814	3.40481	0.000662101	0.00930562		processed_pseudogene
ENSG00000144843	3.57665	-5.46221	1.60485	-3.40357	0.000665113	0.00934009	ADPRH	protein_coding
ENSG00000148341	845.06	0.700109	0.205739	3.4029	0.000666741	0.00935509	SH3GLB2	protein_coding
ENSG00000174886	313.289	0.782488	0.230273	3.39808	0.000678598	0.00951346	NDUFA11	protein_coding
ENSG00000243927	641.149	-0.758238	0.223176	-3.39749	0.000680071	0.00952613	MRPS6	processed_transcript
ENSG00000196547	612.646	0.660053	0.194368	3.39589	0.000684062	0.009574	MAN2A2	protein_coding
ENSG00000135931	540.049	-0.703525	0.20726	-3.39441	0.000687776	0.00961793	ARMC9	protein_coding
ENSG00000175984	33.0377	-1.5118	0.44548	-3.39364	0.000689714	0.00963211	DENND2C	protein_coding
ENSG00000163161	573.084	-0.665504	0.196118	-3.39339	0.000690328	0.00963211	ERCC3	nonsense_mediated_decay
ENSG00000075292	662.598	-0.83749	0.246806	-3.39332	0.000690519	0.00963211	ZNF638	processed_transcript
ENSG00000149679	246.338	0.909544	0.268162	3.39177	0.000694429	0.00967857	CABLES2	protein_coding
ENSG00000185189	399.882	0.766656	0.226154	3.38997	0.000699007	0.00973426	NRBP2	retained_intron
ENSG00000158296	40.2644	1.48111	0.437027	3.38905	0.000701362	0.00975891	SLC13A3	protein_coding
ENSG00000170396	137.075	-0.915432	0.270133	-3.38882	0.000701947	0.00975894	ZNF804A	protein_coding
ENSG00000169432	991.413	-0.831807	0.245563	-3.38734	0.000705732	0.00979526	SCN9A	protein_coding
ENSG00000158246	80.0134	1.08631	0.320681	3.38752	0.000705288	0.00979526	TENT5B	protein_coding
ENSG00000196072	529.542	-0.739419	0.218398	-3.38565	0.000710104	0.0098396	BLOC1S2	protein_coding
ENSG00000099814	982.769	0.767467	0.226669	3.38585	0.000709577	0.0098396	CEP170B	protein_coding
ENSG00000133424	1074.59	0.750797	0.22178	3.38533	0.000710937	0.00984298	LARGE1	protein_coding
ENSG00000127585	10.058	-3.06425	0.90537	-3.38453	0.000713002	0.00986339	FBXL16	retained_intron
ENSG00000158717	176.077	0.897905	0.265349	3.38386	0.000714745	0.00987933	RNF166	protein_coding
ENSG00000108622	7.97298	-3.41519	1.00947	-3.38315	0.000716582	0.00989653	ICAM2	protein_coding
ENSG00000146540	963.246	0.823426	0.243929	3.37568	0.000736327	0.0101524	C7orf50	protein_coding
ENSG00000135469	75.367	1.0638	0.315116	3.37589	0.000735762	0.0101524	COQ10A	protein_coding
ENSG00000260442	59.2168	1.28874	0.3818	3.37542	0.000737018	0.0101536	ATP2A1-AS1	antisense
ENSG00000144504	77.2173	-1.06397	0.31525	-3.37501	0.000738131	0.0101605	ANKMY1	protein_coding
ENSG00000197860	260.694	-0.977844	0.289784	-3.37438	0.000739808	0.0101753	SGTB	protein_coding
ENSG00000205795	41.5605	-1.40102	0.415279	-3.37368	0.000741711	0.010193	CYS1	protein_coding
ENSG00000171130	242.587	1.1462	0.339904	3.37212	0.000745912	0.0102424	ATP6V0E2	protein_coding
ENSG00000162650	157.826	0.81401	0.24163	3.36883	0.000754891	0.0103571	ATXN7L2	nonsense_mediated_decay
ENSG00000140367	669.1	-0.704779	0.20922	-3.3686	0.000755523	0.0103573	UBE2Q2	protein_coding
ENSG00000048991	427.915	-0.764492	0.227048	-3.3671	0.000759633	0.0104051	R3HDM1	processed_transcript
ENSG00000125630	257.852	-0.798237	0.237186	-3.36545	0.000764197	0.0104591	POLR1B	protein_coding
ENSG00000206159	11.7416	2.59566	0.772613	3.35958	0.000780609	0.0106749	GYG2P1	processed_transcript
ENSG00000118402	69.6096	-1.15068	0.342697	-3.35771	0.000785914	0.0107267	ELOVL4	protein_coding
ENSG00000104783	65.0791	-1.22817	0.365744	-3.358	0.0007851	0.0107267	KCNN4	protein_coding
ENSG00000197557	71.2355	-1.1072	0.329764	-3.35757	0.000786322	0.0107267	TTC30A	protein_coding
ENSG00000197461	311.486	0.910753	0.271321	3.35673	0.000788695	0.0107503	PDGFA	protein_coding
ENSG00000088726	10.8436	2.87929	0.858983	3.35197	0.000802373	0.0109237	TMEM40	protein_coding
ENSG00000170855	439.604	-0.786001	0.234497	-3.35186	0.00080272	0.0109237	TRIAP1	protein_coding
ENSG00000109762	554.725	0.724733	0.216274	3.351	0.000805207	0.0109486	SNX25	protein_coding
ENSG00000213015	367.941	0.865672	0.258408	3.35002	0.000808062	0.0109785	ZNF580	protein_coding
ENSG00000135905	1233.55	-0.890605	0.265901	-3.34939	0.000809893	0.0109944	DOCK10	protein_coding
ENSG00000172348	110.075	0.984401	0.293948	3.34889	0.000811364	0.0110014	RCAN2	protein_coding
ENSG00000115421	104.578	-1.22864	0.367656	-3.34182	0.000832313	0.0112713	PAPOLG	protein_coding
ENSG00000170775	98.0641	0.936273	0.280255	3.34078	0.000835425	0.0113043	GPR37	protein_coding
ENSG00000163297	509.916	0.898783	0.269107	3.33987	0.000838186	0.0113325	ANTXR2	protein_coding
ENSG00000139209	410.332	0.890719	0.266788	3.33868	0.000841776	0.0113718	SLC38A4	protein_coding
ENSG00000187372	23.9349	-1.72412	0.516509	-3.33803	0.000843757	0.0113802	PCDHB13	protein_coding
ENSG00000115808	407.035	-0.88341	0.264642	-3.33813	0.000843435	0.0113802	STRN	protein_coding
ENSG00000115977	624.135	-0.702485	0.210629	-3.33518	0.000852429	0.0114879	AAK1	protein_coding
ENSG00000067992	41.4092	1.40806	0.422391	3.33354	0.000857488	0.0115467	PDK3	protein_coding
ENSG00000196405	312.839	-1.00742	0.302352	-3.33193	0.000862472	0.0116045	EVL	protein_coding
ENSG00000104936	630.098	0.728839	0.218855	3.33023	0.000867737	0.0116659	DMPK	protein_coding
ENSG00000185420	370.99	-0.800759	0.240713	-3.32662	0.000879075	0.0118089	SMYD3	processed_transcript
ENSG00000104522	1654.18	-1.07486	0.32317	-3.32599	0.000881062	0.011826	TSTA3	protein_coding
ENSG00000085978	276.882	-0.705645	0.212236	-3.32481	0.000884781	0.0118285	ATG16L1	protein_coding
ENSG00000143786	96.2067	-0.955491	0.287338	-3.32532	0.000883167	0.0118285	CNIH3	processed_transcript
ENSG00000100196	2254.27	-0.69476	0.208951	-3.32499	0.000884227	0.0118285	KDELR3	protein_coding
ENSG00000035862	18636.7	0.597121	0.179574	3.32521	0.000883523	0.0118285	TIMP2	protein_coding
ENSG00000198795	361.549	0.700139	0.210546	3.32535	0.000883088	0.0118285	ZNF521	protein_coding
ENSG00000198624	27.3834	-1.76066	0.53041	-3.31943	0.000902009	0.0120491	CCDC69	processed_transcript
ENSG00000135929	55.8717	-1.29466	0.390103	-3.31876	0.000904177	0.0120685	CYP27A1	retained_intron
ENSG00000054983	114.662	-1.14256	0.344593	-3.31568	0.000914208	0.0121829	GALC	nonsense_mediated_decay
ENSG00000138035	250.961	-1.03847	0.313191	-3.31578	0.000913867	0.0121829	PNPT1	protein_coding
ENSG00000121653	181.609	-1.12977	0.340848	-3.3146	0.000917757	0.0122204	MAPK8IP1	protein_coding
ENSG00000115568	321.133	-0.730261	0.220424	-3.31298	0.000923065	0.0122813	ZNF142	protein_coding
ENSG00000237187	140.767	0.882128	0.26635	3.31191	0.000926618	0.0123188	NR2F1-AS1	antisense
ENSG00000163348	468.899	0.68833	0.207905	3.31078	0.000930348	0.0123585	PYGO2	protein_coding
ENSG00000232977	111.224	0.969937	0.293098	3.30926	0.000935436	0.0124163	LINC00327	lincRNA
ENSG00000226243	76.136	-1.55255	0.469274	-3.30841	0.000938266	0.0124439		processed_pseudogene
ENSG00000115935	1111.57	-0.624809	0.188944	-3.30684	0.000943545	0.012504	WIPF1	protein_coding
ENSG00000236824	8.55176	-3.16242	0.956747	-3.30539	0.000948435	0.0125524	BCYRN1	lincRNA
ENSG00000229267	7.07969	-4.58736	1.38787	-3.30532	0.000948694	0.0125524	SNHG31	antisense
ENSG00000100206	7.70743	-3.50028	1.06035	-3.30106	0.00096319	0.0127272	DMC1	protein_coding
ENSG00000033867	741.477	1.11265	0.337067	3.30099	0.000963432	0.0127272	SLC4A7	protein_coding
ENSG00000261934	8.04459	3.29449	0.998544	3.29929	0.000969288	0.0127944	PCDHGA9	protein_coding
ENSG00000152689	15.6746	-1.98329	0.60122	-3.29877	0.000971098	0.0128082	RASGRP3	protein_coding
ENSG00000122085	210.731	-0.792863	0.240487	-3.29691	0.00097756	0.0128833	MTERF4	processed_transcript
ENSG00000254221	26.3278	-1.51025	0.458205	-3.29602	0.000980638	0.0129137	PCDHGB1	protein_coding
ENSG00000259828	7.53785	4.24973	1.28957	3.29546	0.000982596	0.0129293		lincRNA
ENSG00000151693	404.238	-0.741115	0.225002	-3.29381	0.000988379	0.0129908	ASAP2	protein_coding
ENSG00000162924	46.5756	-1.41008	0.428115	-3.29369	0.000988829	0.0129908	REL	protein_coding
ENSG00000158089	5.06041	-4.97226	1.50991	-3.29308	0.00099095	0.0130085	GALNT14	protein_coding
ENSG00000105426	657.163	0.829433	0.251917	3.29248	0.000993067	0.013026	PTPRS	processed_transcript
ENSG00000004660	324.597	-0.771738	0.234439	-3.29185	0.000995316	0.0130453	CAMKK1	protein_coding
ENSG00000165029	171.312	-1.00404	0.305031	-3.29161	0.000996157	0.0130461	ABCA1	protein_coding
ENSG00000174837	111.072	-1.06607	0.323964	-3.2907	0.000999393	0.0130782	ADGRE1	protein_coding
ENSG00000165655	106.117	0.898561	0.273197	3.28906	0.00100523	0.0131443	ZNF503	protein_coding
ENSG00000214826	60.1107	1.07504	0.327336	3.28421	0.0010227	0.0133623		unprocessed_pseudogene
ENSG00000189320	175.452	0.84307	0.256775	3.2833	0.001026	0.0133844	FAM180A	processed_transcript
ENSG00000125629	121.882	-1.18926	0.362203	-3.28341	0.00102561	0.0133844	INSIG2	nonsense_mediated_decay
ENSG00000253767	30.6391	1.455	0.44319	3.28301	0.00102705	0.0133877	PCDHGA8	protein_coding
ENSG00000140263	129.67	-1.04018	0.316983	-3.28148	0.00103262	0.0134498	SORD	protein_coding
ENSG00000163040	74.7717	-1.46836	0.448041	-3.2773	0.00104806	0.0136403	CCDC74A	retained_intron
ENSG00000160298	236.439	0.851029	0.259694	3.27705	0.00104899	0.0136418	C21orf58	nonsense_mediated_decay
ENSG00000105173	100.006	1.03751	0.316627	3.27678	0.00105	0.0136443	CCNE1	protein_coding
ENSG00000181467	552.179	0.724788	0.22121	3.27647	0.00105115	0.0136486	RAP2B	protein_coding
ENSG00000077044	208.898	-0.765219	0.233649	-3.27508	0.00105632	0.0136865	DGKD	protein_coding
ENSG00000143543	243.417	0.933174	0.284951	3.27486	0.00105716	0.0136865	JTB	protein_coding
ENSG00000139329	5863.33	-0.659535	0.201396	-3.27481	0.00105734	0.0136865	LUM	protein_coding
ENSG00000197162	88.0556	-1.00259	0.306133	-3.27501	0.0010566	0.0136865	ZNF785	nonsense_mediated_decay
ENSG00000167549	115.895	0.964297	0.294511	3.27423	0.00105949	0.0137036	CORO6	retained_intron
ENSG00000074054	744.033	-0.751083	0.22949	-3.27284	0.00106472	0.0137606	CLASP1	protein_coding
ENSG00000115204	566.398	-0.695553	0.212638	-3.27107	0.00107143	0.0138367	MPV17	protein_coding
ENSG00000159251	118.694	1.49312	0.456558	3.27038	0.00107402	0.0138538	ACTC1	protein_coding
ENSG00000123892	31.3223	-1.43394	0.438477	-3.27028	0.00107441	0.0138538	RAB38	protein_coding
ENSG00000151276	284.58	0.714268	0.218454	3.26965	0.00107682	0.0138742	MAGI1	protein_coding
ENSG00000101460	129.268	-1.29326	0.395655	-3.26865	0.00108062	0.0139124	MAP1LC3A	protein_coding
ENSG00000134531	2712.46	-0.554699	0.169773	-3.26729	0.00108583	0.0139686	EMP1	protein_coding
ENSG00000157514	569.738	-0.649594	0.198888	-3.26613	0.00109029	0.0140153	TSC22D3	protein_coding
ENSG00000236496	31.3558	-1.42661	0.436833	-3.2658	0.00109156	0.0140207		processed_pseudogene
ENSG00000196155	268.735	-0.690899	0.211675	-3.26397	0.00109864	0.0141008	PLEKHG4	nonsense_mediated_decay
ENSG00000141378	341.908	-0.751461	0.230305	-3.26289	0.00110283	0.0141438	PTRH2	processed_transcript
ENSG00000261221	245.035	0.782982	0.240012	3.26226	0.00110528	0.0141644	ZNF865	protein_coding
ENSG00000008513	798.397	-0.597873	0.183292	-3.26187	0.0011068	0.014173	ST3GAL1	protein_coding
ENSG00000153993	57.0034	1.64306	0.50442	3.25733	0.00112464	0.0143904	SEMA3D	protein_coding
ENSG00000236565	146.118	-0.82956	0.2548	-3.25574	0.00113099	0.0144497		processed_pseudogene
ENSG00000264350	103.241	-1.1227	0.344838	-3.25573	0.001131	0.0144497		processed_pseudogene
ENSG00000203667	458.867	-0.755419	0.232117	-3.25447	0.00113603	0.0145028	COX20	protein_coding
ENSG00000135298	5.47939	4.71635	1.44952	3.25374	0.00113896	0.0145291	ADGRB3	protein_coding
ENSG00000232098	75.6742	1.06226	0.326564	3.25284	0.00114257	0.014564		lincRNA
ENSG00000008300	64.1024	-1.16814	0.359284	-3.25128	0.00114886	0.0146331	CELSR3	protein_coding
ENSG00000122735	3.6532	5.15622	1.58686	3.24933	0.00115676	0.0147225	DNAI1	processed_transcript
ENSG00000168918	3.39958	-5.3886	1.65873	-3.24863	0.00115963	0.0147478	INPP5D	protein_coding
ENSG00000227252	10.0852	-2.54283	0.782825	-3.24827	0.00116108	0.014755		antisense
ENSG00000139971	34.1208	-1.43099	0.440792	-3.24641	0.0011687	0.0148406	ARMH4	processed_transcript
ENSG00000134909	473.736	0.679442	0.209357	3.24537	0.00117297	0.0148802	ARHGAP32	protein_coding
ENSG00000167081	366.899	0.748566	0.230667	3.24522	0.0011736	0.0148802	PBX3	protein_coding
ENSG00000244486	680.456	0.779029	0.240089	3.24475	0.00117554	0.0148934	SCARF2	protein_coding
ENSG00000152253	220.378	-0.947169	0.292072	-3.24293	0.00118308	0.0149776	SPC25	processed_transcript
ENSG00000114023	210.897	-0.787307	0.242888	-3.24144	0.00118927	0.0150446	FAM162A	protein_coding
ENSG00000170264	69.2084	-1.09852	0.338969	-3.24077	0.00119206	0.0150457	FAM161A	nonsense_mediated_decay
ENSG00000000003	165.251	-0.781687	0.241183	-3.24105	0.0011909	0.0150457	TSPAN6	protein_coding
ENSG00000236017	23.0014	1.65009	0.509146	3.2409	0.00119154	0.0150457		antisense
ENSG00000026559	7.46449	-3.31195	1.02241	-3.23937	0.00119796	0.0151088	KCNG1	protein_coding
ENSG00000136098	51.2806	-1.21656	0.375608	-3.23892	0.00119983	0.015121	NEK3	nonsense_mediated_decay
ENSG00000169047	1043.14	-0.651928	0.201313	-3.23837	0.00120213	0.0151385	IRS1	protein_coding
ENSG00000119844	240.264	-0.859272	0.265548	-3.23584	0.00121286	0.0152506	AFTPH	protein_coding
ENSG00000131069	522.596	-0.689437	0.213406	-3.23063	0.00123517	0.0155195	ACSS2	processed_transcript
ENSG00000158604	584.343	0.628742	0.194774	3.22806	0.00124634	0.0156481	TMED4	protein_coding
ENSG00000187676	251.561	0.914346	0.283307	3.2274	0.00124919	0.015672	B3GLCT	protein_coding
ENSG00000182473	1763.23	-0.672941	0.208653	-3.22517	0.00125897	0.0157829	EXOC7	processed_transcript
ENSG00000136718	871.366	-0.982203	0.30466	-3.22393	0.00126444	0.0158278	IMP4	protein_coding
ENSG00000181007	90.7812	0.955237	0.29628	3.2241	0.00126369	0.0158278	ZFP82	protein_coding
ENSG00000213465	677.444	0.928335	0.28812	3.22204	0.0012728	0.0159204	ARL2	protein_coding
ENSG00000151689	212.355	-0.711633	0.220897	-3.22156	0.00127496	0.015935	INPP1	protein_coding
ENSG00000184005	7.78104	-3.0618	0.95047	-3.22135	0.00127587	0.015935	ST6GALNAC3	protein_coding
ENSG00000116001	391.64	-0.99938	0.3103	-3.22069	0.00127881	0.0159598	TIA1	protein_coding
ENSG00000100504	209.232	-0.95691	0.297134	-3.22046	0.00127984	0.0159607	PYGL	protein_coding
ENSG00000137337	574.912	0.623974	0.193796	3.21974	0.00128306	0.0159889	MDC1	protein_coding
ENSG00000113643	1281.52	-0.63749	0.198124	-3.21764	0.0012925	0.0160826	RARS1	protein_coding
ENSG00000108370	52.7048	-1.32166	0.410751	-3.21767	0.00129234	0.0160826	RGS9	retained_intron
ENSG00000144320	444.947	-0.899968	0.279779	-3.21671	0.00129671	0.016123	LNPK	protein_coding
ENSG00000170558	9720.17	0.568156	0.17671	3.2152	0.00130355	0.016196	CDH2	protein_coding
ENSG00000090565	946.092	0.666984	0.207485	3.21461	0.0013062	0.0162049	RAB11FIP3	protein_coding
ENSG00000183715	22.8219	-1.60612	0.500188	-3.21104	0.00132255	0.0163833	OPCML	protein_coding
ENSG00000143847	29.3933	-1.52402	0.474613	-3.21108	0.00132236	0.0163833	PPFIA4	protein_coding
ENSG00000122877	951.281	-0.756046	0.235488	-3.21055	0.00132481	0.0163991	EGR2	protein_coding
ENSG00000114978	997.397	-0.895485	0.278993	-3.2097	0.00132872	0.0164354	MOB1A	protein_coding
ENSG00000127837	1206.84	-0.77836	0.242539	-3.20922	0.00133096	0.0164509	AAMP	protein_coding
ENSG00000103168	376.73	0.727681	0.226801	3.20846	0.00133449	0.0164824	TAF1C	protein_coding
ENSG00000145526	6.94814	4.11043	1.28231	3.20548	0.00134836	0.0166414	CDH18	processed_transcript
ENSG00000273253	10.7362	2.63707	0.822735	3.20525	0.00134945	0.0166425		antisense
ENSG00000182916	259.201	0.827755	0.25866	3.20017	0.00137349	0.0169141	TCEAL7	protein_coding
ENSG00000168887	112.392	-0.926649	0.289651	-3.19919	0.00137813	0.0169582	C2orf68	protein_coding
ENSG00000132031	39.263	-1.45532	0.454931	-3.19899	0.0013791	0.0169582	MATN3	protein_coding
ENSG00000005471	15.9936	-2.01167	0.629127	-3.19755	0.00138601	0.0170305	ABCB4	protein_coding
ENSG00000115425	45.3046	-1.1916	0.372802	-3.19632	0.00139192	0.0170907	PECR	nonsense_mediated_decay
ENSG00000247746	18.2302	-1.87876	0.587833	-3.19608	0.00139311	0.0170927	USP51	protein_coding
ENSG00000178718	95.5131	-1.10788	0.346818	-3.1944	0.00140122	0.017167	RPP25	protein_coding
ENSG00000113504	4.05034	5.30642	1.66106	3.19461	0.00140022	0.017167	SLC12A7	protein_coding
ENSG00000163626	98.965	0.926798	0.290224	3.19339	0.00140612	0.0172144	COX18	protein_coding
ENSG00000127241	1667.94	-0.622204	0.194983	-3.19107	0.00141745	0.0173278	MASP1	protein_coding
ENSG00000238578	14.0362	-2.04583	0.641077	-3.19123	0.00141667	0.0173278	SNORD4A	snoRNA
ENSG00000170144	868.33	-0.675473	0.211844	-3.18854	0.00142995	0.0174678	HNRNPA3	protein_coding
ENSG00000227850	101.465	-0.989716	0.310472	-3.18778	0.0014337	0.0175008		processed_pseudogene
ENSG00000123983	1697.26	-0.750398	0.23543	-3.18735	0.00143584	0.0175141	ACSL3	protein_coding
ENSG00000115084	498.862	-0.854278	0.26818	-3.18547	0.0014452	0.0176154	SLC35F5	retained_intron
ENSG00000071282	883.271	-0.88268	0.277355	-3.18249	0.00146015	0.0177717	LMCD1	protein_coding
ENSG00000173868	19.9466	-2.26573	0.711927	-3.18252	0.00145997	0.0177717	PHOSPHO1	protein_coding
ENSG00000151474	960.793	0.600778	0.188855	3.18117	0.00146682	0.0178399	FRMD4A	protein_coding
ENSG00000129910	7.54468	-2.97249	0.934474	-3.18092	0.00146808	0.0178423	CDH15	processed_transcript
ENSG00000138411	241.936	-0.72281	0.227269	-3.18042	0.00147061	0.01786	HECW2	protein_coding
ENSG00000239887	8.0237	-2.792	0.878237	-3.17909	0.00147737	0.0179273	C1orf226	protein_coding
ENSG00000213853	812.639	-0.627204	0.197302	-3.17891	0.00147829	0.0179273	EMP2	protein_coding
ENSG00000185201	1317.86	0.922558	0.290557	3.17513	0.00149769	0.0181493	IFITM2	protein_coding
ENSG00000159640	9.97139	-2.68077	0.845336	-3.17125	0.00151783	0.0183801	ACE	processed_transcript
ENSG00000232818	24.9709	1.63248	0.514869	3.17066	0.00152094	0.0184044	RPS2P32	processed_pseudogene
ENSG00000176490	99.5357	1.07525	0.339223	3.16975	0.0015257	0.0184352	DIRAS1	protein_coding
ENSG00000152784	141.77	0.810572	0.255705	3.16995	0.00152463	0.0184352	PRDM8	processed_transcript
ENSG00000176697	216.703	0.790442	0.249425	3.16906	0.00152932	0.0184657	BDNF	protein_coding
ENSG00000166452	453.47	0.666774	0.210612	3.16589	0.00154608	0.0186545	AKIP1	protein_coding
ENSG00000162928	204.551	-0.816929	0.258196	-3.16399	0.00155622	0.0187633	PEX13	protein_coding
ENSG00000224012	347.927	0.798322	0.252424	3.16263	0.00156352	0.0188378		processed_pseudogene
ENSG00000125648	420.081	-0.834022	0.263765	-3.16199	0.00156694	0.0188654	SLC25A23	nonsense_mediated_decay
ENSG00000163710	8.07966	-3.35659	1.06165	-3.16167	0.00156866	0.0188725	PCOLCE2	nonsense_mediated_decay
ENSG00000068078	20.3494	1.7517	0.554242	3.16053	0.00157482	0.0189329	FGFR3	protein_coding
ENSG00000163520	2158.11	-0.709868	0.224629	-3.16018	0.00157672	0.0189422	FBLN2	protein_coding
ENSG00000064989	10.6672	-2.38939	0.756268	-3.15945	0.0015807	0.0189763	CALCRL	protein_coding
ENSG00000197646	686.617	-0.623562	0.197457	-3.15796	0.00158877	0.0190595	PDCD1LG2	protein_coding
ENSG00000112297	477.994	0.771893	0.244496	3.15708	0.00159356	0.0190896	CRYBG1	protein_coding
ENSG00000173482	930.77	0.597298	0.18919	3.15713	0.00159328	0.0190896	PTPRM	protein_coding
ENSG00000170989	217.781	0.851953	0.269889	3.15668	0.00159577	0.0191024	S1PR1	protein_coding
ENSG00000120549	34.8557	-1.37822	0.436774	-3.15545	0.00160251	0.0191694	KIAA1217	protein_coding
ENSG00000076555	47.0995	-1.17264	0.371746	-3.15441	0.00160821	0.0192237	ACACB	protein_coding
ENSG00000151388	905.579	0.623232	0.197591	3.15415	0.00160966	0.0192273	ADAMTS12	protein_coding
ENSG00000173083	19.9326	-1.63746	0.519244	-3.15354	0.00161302	0.0192537	HPSE	protein_coding
ENSG00000138081	469.869	-0.982238	0.311525	-3.153	0.00161601	0.0192756	FBXO11	nonsense_mediated_decay
ENSG00000144579	1405.07	-0.863334	0.273887	-3.15216	0.00162068	0.0193175	CTDSP1	processed_transcript
ENSG00000152217	184.173	0.776436	0.24636	3.15164	0.00162357	0.0193382	SETBP1	protein_coding
ENSG00000093009	626.111	0.678275	0.215234	3.15134	0.00162521	0.0193439	CDC45	protein_coding
ENSG00000123607	195.162	-0.950045	0.301713	-3.14884	0.00163922	0.0194968	TTC21B	processed_transcript
ENSG00000082641	3198.89	0.55148	0.17515	3.14862	0.00164043	0.0194973	NFE2L1	protein_coding
ENSG00000101003	250.231	0.893327	0.283786	3.14789	0.00164456	0.0195325	GINS1	protein_coding
ENSG00000032389	447.459	-0.786129	0.249764	-3.14748	0.00164684	0.0195457	EIPR1	processed_transcript
ENSG00000196739	501.29	0.664068	0.211018	3.14698	0.00164967	0.0195653	COL27A1	protein_coding
ENSG00000145824	4.40078	-4.76155	1.51395	-3.14512	0.00166018	0.0196761	CXCL14	protein_coding
ENSG00000235082	101.716	-1.03429	0.328892	-3.14478	0.00166212	0.0196851	SUMO1P3	processed_pseudogene
ENSG00000144535	164.579	-0.782454	0.24909	-3.14125	0.00168227	0.0199096	DIS3L2	protein_coding
ENSG00000198648	423.965	-0.733474	0.233562	-3.14038	0.00168728	0.0199447	STK39	processed_transcript
ENSG00000155158	82.5615	-0.933445	0.297245	-3.14032	0.00168762	0.0199447	TTC39B	protein_coding
ENSG00000184924	219.865	-1.17226	0.37332	-3.1401	0.0016889	0.0199457	PTRHD1	protein_coding
ENSG00000116062	1065.84	-0.664203	0.211656	-3.13813	0.00170031	0.0200663	MSH6	processed_transcript
ENSG00000109738	184.697	0.912503	0.290859	3.13727	0.00170528	0.0200955	GLRB	protein_coding
ENSG00000139973	184.698	1.15716	0.368865	3.13708	0.0017064	0.0200955	SYT16	protein_coding
ENSG00000180667	35.3464	-1.3696	0.436584	-3.13709	0.00170633	0.0200955	YOD1	protein_coding
ENSG00000143013	469.659	-0.700689	0.223378	-3.13679	0.0017081	0.0201014	LMO4	protein_coding
ENSG00000178078	19.5769	-1.83981	0.586818	-3.13522	0.00171725	0.0201807	STAP2	protein_coding
ENSG00000174080	347.407	-0.670953	0.214086	-3.13404	0.0017242	0.0202482	CTSF	protein_coding
ENSG00000123364	50.0359	1.22246	0.39022	3.13275	0.00173177	0.0203228	HOXC13	protein_coding
ENSG00000235376	34.5927	-1.30724	0.417434	-3.13161	0.00173849	0.0203873	RPEL1	protein_coding
ENSG00000134853	1368.78	-0.741608	0.236912	-3.13031	0.00174623	0.0204637	PDGFRA	protein_coding
ENSG00000170734	427.771	-0.624575	0.19956	-3.12976	0.00174952	0.0204879	POLH	protein_coding
ENSG00000169184	47.5772	-1.14238	0.365194	-3.12816	0.00175907	0.0205468	MN1	protein_coding
ENSG00000124380	194.333	-0.830971	0.265648	-3.12809	0.00175946	0.0205468	SNRNP27	protein_coding
ENSG00000210154	9.22613	-2.71347	0.867436	-3.12815	0.00175909	0.0205468		Mt_tRNA
ENSG00000178033	387.189	-0.64881	0.20743	-3.12786	0.00176087	0.0205488	CALHM5	protein_coding
ENSG00000189337	159.326	0.792109	0.253362	3.12639	0.00176966	0.0206289	KAZN	retained_intron
ENSG00000123358	180.085	0.767988	0.245654	3.1263	0.0017702	0.0206289	NR4A1	protein_coding
ENSG00000132182	4.54101	-4.7838	1.53152	-3.12356	0.00178679	0.0208077	NUP210	protein_coding
ENSG00000100739	40.5592	-1.61212	0.516375	-3.12199	0.00179631	0.020904	BDKRB1	protein_coding
ENSG00000244038	3886.67	0.632843	0.202847	3.1198	0.00180971	0.0210453	DDOST	protein_coding
ENSG00000154736	63.0136	1.20037	0.384985	3.11797	0.00182099	0.0211617	ADAMTS5	protein_coding
ENSG00000175198	174.278	0.749838	0.240536	3.11736	0.0018248	0.0211913	PCCA	protein_coding
ENSG00000231245	46.1736	-1.16691	0.37443	-3.11649	0.00183021	0.0212393		processed_pseudogene
ENSG00000162062	176.348	0.780488	0.250479	3.11598	0.00183333	0.0212608	TEDC2	protein_coding
ENSG00000185730	78.572	0.936416	0.300758	3.11352	0.00184871	0.0214242	ZNF696	protein_coding
ENSG00000111788	35.261	1.30929	0.420595	3.11294	0.00185231	0.0214511		unprocessed_pseudogene
ENSG00000002586	5722.8	0.714831	0.229664	3.11251	0.00185505	0.0214679	CD99	protein_coding
ENSG00000221869	74.8107	0.990934	0.318438	3.11185	0.00185917	0.0215007	CEBPD	protein_coding
ENSG00000081052	15.5134	-1.83644	0.590306	-3.11099	0.0018646	0.0215487	COL4A4	protein_coding
ENSG00000119865	375.552	-0.685999	0.22057	-3.11012	0.00187013	0.0215976	CNRIP1	protein_coding
ENSG00000119640	65.3655	1.14412	0.368053	3.10856	0.00188	0.0216967	ACYP1	protein_coding
ENSG00000249242	5.44131	-4.19117	1.3485	-3.10804	0.00188335	0.0217203	TMEM150C	protein_coding
ENSG00000103876	413.505	-1.02823	0.33089	-3.10748	0.00188688	0.0217282	FAH	protein_coding
ENSG00000085276	341.621	0.803172	0.258478	3.10732	0.00188794	0.0217282	MECOM	protein_coding
ENSG00000105976	3305.4	0.833226	0.268134	3.1075	0.00188677	0.0217282	MET	protein_coding
ENSG00000087338	126.481	-0.989367	0.318438	-3.10693	0.0018904	0.0217415	GMCL1	protein_coding
ENSG00000121236	13.0618	2.38843	0.769476	3.10397	0.00190942	0.0219451	TRIM6	protein_coding
ENSG00000188460	84.595	0.952982	0.307258	3.10157	0.001925	0.0221091		processed_pseudogene
ENSG00000225511	6.89228	-3.37126	1.08733	-3.10049	0.00193199	0.0221741		processed_transcript
ENSG00000127418	413.808	0.819625	0.264448	3.09938	0.00193923	0.022233	FGFRL1	processed_transcript
ENSG00000164828	1043.72	0.672882	0.217108	3.0993	0.00193979	0.022233	SUN1	processed_transcript
ENSG00000123213	525.606	-0.608834	0.196467	-3.09891	0.00194234	0.022247	NLN	protein_coding
ENSG00000136859	2191.2	-0.912386	0.294479	-3.09831	0.00194629	0.022277	ANGPTL2	protein_coding
ENSG00000120129	899.231	0.60423	0.195176	3.09583	0.00196265	0.0224489	DUSP1	protein_coding
ENSG00000162407	315.289	0.856754	0.276808	3.09512	0.00196732	0.022487	PLPP3	protein_coding
ENSG00000122986	4.33059	-4.71325	1.52321	-3.09429	0.00197285	0.0225348	HVCN1	protein_coding
ENSG00000176749	75.9175	0.945864	0.305842	3.09266	0.00198373	0.0226312	CDK5R1	protein_coding
ENSG00000229619	249.096	0.70236	0.227109	3.09262	0.00198401	0.0226312	MBNL1-AS1	antisense
ENSG00000224186	49.5321	1.1047	0.357282	3.09195	0.00198848	0.0226668	C5orf66	protein_coding
ENSG00000084090	976.007	-0.668301	0.216395	-3.08834	0.0020128	0.0229284	STARD7	protein_coding
ENSG00000144810	2333.88	0.552836	0.179056	3.0875	0.00201849	0.0229775	COL8A1	processed_transcript
ENSG00000127463	1457.27	0.566974	0.183667	3.08696	0.00202215	0.0230035	EMC1	protein_coding
ENSG00000111371	2235.93	0.794512	0.257406	3.08661	0.00202452	0.0230149	SLC38A1	protein_coding
ENSG00000126562	32.7156	1.76901	0.573162	3.0864	0.00202594	0.0230153	WNK4	protein_coding
ENSG00000162241	39.3358	-1.24887	0.404711	-3.08583	0.00202982	0.0230437	SLC25A45	retained_intron
ENSG00000158552	404.344	-0.844103	0.273581	-3.08539	0.00203287	0.0230626	ZFAND2B	protein_coding
ENSG00000188219	123.923	1.04729	0.339638	3.08356	0.00204542	0.0231893	POTEE	protein_coding
ENSG00000028277	240.644	-0.820826	0.266217	-3.0833	0.00204718	0.0231935	POU2F2	protein_coding
ENSG00000139200	79.5516	-1.27005	0.412073	-3.0821	0.00205547	0.0232717	PIANP	protein_coding
ENSG00000185652	5.57498	-4.25453	1.38055	-3.08175	0.00205787	0.0232831	NTF3	processed_transcript
ENSG00000173546	6229.89	0.634229	0.205892	3.08039	0.00206727	0.0233736	CSPG4	protein_coding
ENSG00000128694	57.5108	-1.02168	0.331721	-3.07993	0.00207049	0.0233942	OSGEPL1	protein_coding
ENSG00000049860	1849.64	0.568562	0.184665	3.07889	0.00207772	0.02346	HEXB	protein_coding
ENSG00000159399	375.142	-0.708038	0.23001	-3.07829	0.00208189	0.0234912	HK2	protein_coding
ENSG00000102452	28.3537	1.49608	0.486043	3.07809	0.00208333	0.0234916	NALCN	protein_coding
ENSG00000057019	1160.67	0.762402	0.247739	3.07744	0.00208787	0.0235205	DCBLD2	protein_coding
ENSG00000187741	618.815	0.607018	0.197256	3.07732	0.00208871	0.0235205	FANCA	protein_coding
ENSG00000134871	25016.9	0.570337	0.185433	3.07571	0.00210004	0.0236257	COL4A2	protein_coding
ENSG00000184489	6.70686	-3.37179	1.09631	-3.07559	0.00210088	0.0236257	PTP4A3	protein_coding
ENSG00000187961	226.902	0.80991	0.263376	3.07511	0.00210428	0.023648	KLHL17	protein_coding
ENSG00000168393	1189.66	-0.851332	0.277	-3.0734	0.00211634	0.0237647	DTYMK	protein_coding
ENSG00000165244	351.567	0.788496	0.256569	3.07324	0.00211751	0.0237647	ZNF367	protein_coding
ENSG00000132109	248.154	-0.887155	0.288746	-3.07244	0.00212317	0.0238122	TRIM21	protein_coding
ENSG00000157985	376.136	-0.646379	0.210531	-3.07024	0.00213889	0.0239565	AGAP1	protein_coding
ENSG00000091986	9260.43	-0.506016	0.16481	-3.07029	0.00213848	0.0239565	CCDC80	protein_coding
ENSG00000113212	5.65823	-3.57372	1.16475	-3.06824	0.00215327	0.0241013	PCDHB7	protein_coding
ENSG00000125744	315.874	-0.945637	0.308333	-3.06693	0.0021627	0.0241907	RTN2	protein_coding
ENSG00000144136	2619.98	-0.544045	0.177442	-3.06604	0.00216913	0.0242464	SLC20A1	protein_coding
ENSG00000106025	15.6885	2.07707	0.677499	3.06579	0.00217099	0.024251	TSPAN12	protein_coding
ENSG00000160703	301.296	-0.907677	0.296186	-3.06455	0.00218	0.0243353	NLRX1	processed_transcript
ENSG00000240065	131.507	-1.05371	0.343904	-3.06398	0.00218415	0.0243654	PSMB9	protein_coding
ENSG00000143367	479.959	0.635058	0.207346	3.0628	0.00219277	0.0244452	TUFT1	protein_coding
ENSG00000109971	26035	-0.555215	0.181354	-3.06151	0.00220226	0.0245347	HSPA8	protein_coding
ENSG00000126778	171.916	-0.73258	0.239351	-3.06069	0.00220828	0.0245854	SIX1	protein_coding
ENSG00000102760	35.7169	-1.23569	0.40376	-3.06044	0.00221009	0.0245891	RGCC	protein_coding
ENSG00000256092	12.9789	2.29881	0.751303	3.05976	0.00221511	0.0246286		lincRNA
ENSG00000198925	712.49	-0.826341	0.270164	-3.05867	0.00222324	0.0246918	ATG9A	nonsense_mediated_decay
ENSG00000073008	1995.8	0.531712	0.173842	3.0586	0.00222376	0.0246918	PVR	protein_coding
ENSG00000118985	1323.74	0.742642	0.243002	3.05612	0.00224224	0.024864	ELL2	protein_coding
ENSG00000219023	359.302	-1.09408	0.357983	-3.05622	0.00224146	0.024864		processed_pseudogene
ENSG00000166228	174.35	-0.835231	0.273357	-3.05546	0.00224718	0.0249023	PCBD1	processed_transcript
ENSG00000121898	39.9741	-1.17169	0.383785	-3.05299	0.00226573	0.0250912	CPXM2	processed_transcript
ENSG00000174501	27.6775	-1.59056	0.521285	-3.05122	0.00227912	0.0252112	ANKRD36C	protein_coding
ENSG00000146376	781.817	0.769027	0.252074	3.05079	0.00228237	0.0252112	ARHGAP18	protein_coding
ENSG00000107263	1625.66	0.598147	0.196065	3.05076	0.0022826	0.0252112	RAPGEF1	protein_coding
ENSG00000186777	4.33337	-4.72673	1.54918	-3.05111	0.00227999	0.0252112	ZNF732	protein_coding
ENSG00000157014	283.629	0.634656	0.208081	3.05004	0.00228807	0.025255	TATDN2	protein_coding
ENSG00000176454	280.833	0.682348	0.223862	3.04807	0.00230313	0.0253876	LPCAT4	protein_coding
ENSG00000185880	126.597	-0.821149	0.269382	-3.04827	0.00230165	0.0253876	TRIM69	protein_coding
ENSG00000155636	128.874	-0.785305	0.257823	-3.04591	0.00231975	0.0255539	RBM45	retained_intron
ENSG00000196730	40.9053	1.29275	0.424501	3.04534	0.00232417	0.0255858	DAPK1	protein_coding
ENSG00000065361	148.032	0.73201	0.240439	3.04447	0.00233087	0.0256427	ERBB3	protein_coding
ENSG00000168404	171.167	-0.761318	0.250132	-3.04367	0.00233714	0.0256778	MLKL	protein_coding
ENSG00000117592	7104.54	0.573927	0.188552	3.04386	0.00233563	0.0256778	PRDX6	protein_coding
ENSG00000115526	190.864	-0.690059	0.22674	-3.04339	0.00233929	0.0256845	CHST10	protein_coding
ENSG00000112183	213.278	0.77406	0.254414	3.04252	0.0023461	0.0257255	RBM24	protein_coding
ENSG00000182704	511.039	-0.815845	0.268147	-3.04253	0.00234601	0.0257255	TSKU	protein_coding
ENSG00000236397	11.6127	-2.60654	0.857131	-3.04101	0.00235787	0.0258376		unprocessed_pseudogene
ENSG00000204934	31.7244	1.36767	0.449829	3.04042	0.00236246	0.0258709	ATP6V0E2-AS1	antisense
ENSG00000120675	464.807	-0.703899	0.231822	-3.03637	0.00239443	0.0262039	DNAJC15	processed_transcript
ENSG00000121454	10.3484	2.58836	0.8529	3.03477	0.00240719	0.0263263	LHX4	protein_coding
ENSG00000136682	74.9119	-0.901981	0.297294	-3.03397	0.00241358	0.0263789	CBWD2	protein_coding
ENSG00000113657	8564.64	0.526484	0.173553	3.03357	0.00241682	0.026397	DPYSL3	protein_coding
ENSG00000165891	582.262	0.802329	0.264506	3.03332	0.00241883	0.0264017	E2F7	protein_coding
ENSG00000091656	283.195	0.729203	0.240437	3.03282	0.00242283	0.0264281	ZFHX4	protein_coding
ENSG00000180773	269.008	0.913306	0.301165	3.03258	0.00242473	0.0264316	SLC36A4	protein_coding
ENSG00000249675	3.31939	5.00444	1.65076	3.03159	0.00243266	0.0265008		lincRNA
ENSG00000136045	1052.33	-0.56745	0.187298	-3.02966	0.00244826	0.0266533	PWP1	protein_coding
ENSG00000135953	63.8073	-1.08185	0.357358	-3.02735	0.0024671	0.0268409	MFSD9	processed_transcript
ENSG00000235314	6.02384	-3.67758	1.21551	-3.02555	0.00248185	0.0269839		lincRNA
ENSG00000172986	29.7529	1.48412	0.490711	3.02442	0.00249107	0.0270665	GXYLT2	protein_coding
ENSG00000166145	9.89422	-2.33764	0.773163	-3.02348	0.00249888	0.0271337	SPINT1	protein_coding
ENSG00000085872	586.401	0.605005	0.200135	3.02298	0.00250299	0.0271393	CHERP	protein_coding
ENSG00000102385	30.99	-1.34328	0.444368	-3.02291	0.00250357	0.0271393	DRP2	protein_coding
ENSG00000204054	404.052	-0.68708	0.227297	-3.02283	0.00250427	0.0271393		lincRNA
ENSG00000260025	58.6504	-1.10826	0.366707	-3.0222	0.00250944	0.0271777		lincRNA
ENSG00000169994	136.314	-1.13735	0.376397	-3.02167	0.0025138	0.0271933	MYO7B	protein_coding
ENSG00000100836	428.168	0.662046	0.219102	3.02164	0.00251413	0.0271933	PABPN1	protein_coding
ENSG00000242670	4.09002	-4.63045	1.53331	-3.0199	0.00252855	0.0273316		processed_pseudogene
ENSG00000158555	80.7264	-1.15693	0.383296	-3.01837	0.00254137	0.0274524	GDPD5	protein_coding
ENSG00000128944	789.315	-0.626325	0.207663	-3.01607	0.00256074	0.0276438	KNSTRN	retained_intron
ENSG00000170017	2386.23	0.842311	0.279336	3.0154	0.0025664	0.0276869	ALCAM	protein_coding
ENSG00000126603	572.167	0.70771	0.234821	3.01383	0.00257974	0.0277806	GLIS2	protein_coding
ENSG00000184792	29.2115	1.93533	0.642158	3.01379	0.00258007	0.0277806	OSBP2	protein_coding
ENSG00000136114	45.2217	1.17901	0.391199	3.01384	0.0025796	0.0277806	THSD1	protein_coding
ENSG00000069431	380.681	0.912366	0.302989	3.01122	0.00260203	0.027999	ABCC9	protein_coding
ENSG00000137216	468.046	0.732651	0.243349	3.0107	0.00260648	0.0280289	TMEM63B	protein_coding
ENSG00000120708	20435.1	0.651516	0.216555	3.00855	0.00262498	0.0282097	TGFBI	protein_coding
ENSG00000226054	104.136	-0.820912	0.273113	-3.00576	0.00264916	0.0284513		processed_pseudogene
ENSG00000247626	64.3101	-0.959543	0.319507	-3.0032	0.00267154	0.0286732	MARS2	protein_coding
ENSG00000134864	45.6934	1.14525	0.381457	3.0023	0.00267952	0.0287404	GGACT	protein_coding
ENSG00000171105	242.957	0.775051	0.25846	2.99872	0.00271117	0.0290611	INSR	protein_coding
ENSG00000129911	529.492	0.58502	0.195228	2.99661	0.00273003	0.0292258	KLF16	nonsense_mediated_decay
ENSG00000073150	113.811	-0.951389	0.317474	-2.99675	0.00272874	0.0292258	PANX2	protein_coding
ENSG00000130299	163.178	0.869873	0.29039	2.99553	0.0027397	0.0293106	GTPBP3	protein_coding
ENSG00000227992	32.2022	-1.35494	0.452416	-2.99489	0.00274543	0.0293531		processed_pseudogene
ENSG00000160606	98.914	-0.894894	0.298914	-2.99382	0.00275509	0.0294376	TLCD1	protein_coding
ENSG00000204362	30.3187	1.47995	0.49463	2.99203	0.00277132	0.029592	LINC02783	lincRNA
ENSG00000144445	46.8016	-1.12791	0.377275	-2.98963	0.00279319	0.0297874	KANSL1L	protein_coding
ENSG00000127191	283.365	0.767346	0.256655	2.9898	0.00279162	0.0297874	TRAF2	protein_coding
ENSG00000185504	1035.2	0.72306	0.241911	2.98896	0.00279931	0.0298338	FAAP100	nonsense_mediated_decay
ENSG00000164161	4.59555	4.45978	1.49285	2.98744	0.00281328	0.0299422	HHIP	protein_coding
ENSG00000241127	193.662	-0.77166	0.258287	-2.98761	0.0028117	0.0299422	YAE1	protein_coding
ENSG00000178764	172.814	0.761781	0.255026	2.98707	0.00281666	0.0299422	ZHX2	protein_coding
ENSG00000232931	42.5976	-1.20109	0.402082	-2.98717	0.00281575	0.0299422		lincRNA
ENSG00000174899	9.36493	-2.31734	0.775913	-2.98659	0.00282107	0.0299701	SLC66A1L	protein_coding
ENSG00000141524	13.2325	-2.8971	0.970148	-2.98624	0.00282427	0.029985	TMC6	protein_coding
ENSG00000204580	386.731	0.665408	0.222904	2.98518	0.00283411	0.0300704	DDR1	protein_coding
ENSG00000088179	93.5783	-0.970206	0.325039	-2.98489	0.00283679	0.0300797	PTPN4	protein_coding
ENSG00000119778	71.06	-1.20826	0.404987	-2.98345	0.00285021	0.0302028	ATAD2B	protein_coding
ENSG00000123374	1012.29	0.661589	0.221819	2.98257	0.00285843	0.0302708	CDK2	protein_coding
ENSG00000158125	37.15	-1.25463	0.420761	-2.98181	0.00286549	0.0303263	XDH	protein_coding
ENSG00000158164	49.0474	1.07661	0.361087	2.98158	0.00286767	0.0303301	TMSB15A	protein_coding
ENSG00000175087	54.5619	1.25625	0.421638	2.97945	0.0028877	0.0305227	PDIK1L	protein_coding
ENSG00000134910	3939.82	0.532445	0.178721	2.9792	0.00289002	0.0305279	STT3A	protein_coding
ENSG00000143819	418.383	-0.726214	0.24382	-2.97848	0.0028968	0.0305802	EPHX1	protein_coding
ENSG00000176871	2664.18	0.52362	0.175852	2.97763	0.0029049	0.0306463	WSB2	protein_coding
ENSG00000196912	17.042	-1.72468	0.579351	-2.97691	0.00291168	0.0306946	ANKRD36B	processed_transcript
ENSG00000218739	164.298	-0.886507	0.29781	-2.97676	0.00291315	0.0306946	CEBPZOS	protein_coding
ENSG00000116771	121.065	-0.87197	0.292994	-2.97607	0.00291972	0.0307444	AGMAT	protein_coding
ENSG00000120820	527.802	-0.556876	0.187219	-2.97446	0.00293509	0.0308869	GLT8D2	protein_coding
ENSG00000081059	68.5194	-1.14758	0.38588	-2.97394	0.00294	0.0308995	TCF7	protein_coding
ENSG00000225739	9.69547	-2.33272	0.784377	-2.97397	0.00293971	0.0308995		processed_pseudogene
ENSG00000074047	430.459	-0.735361	0.247315	-2.97338	0.00294544	0.0309373	GLI2	processed_transcript
ENSG00000115652	402.135	-0.587207	0.197555	-2.97238	0.00295505	0.0310187	UXS1	protein_coding
ENSG00000138443	516.467	-0.684522	0.230341	-2.97178	0.00296081	0.0310597	ABI2	protein_coding
ENSG00000248932	21.048	1.69043	0.568874	2.97155	0.00296303	0.0310635	LOC100507291	antisense
ENSG00000143952	232.2	-0.897229	0.302134	-2.96964	0.00298153	0.0312378	VPS54	protein_coding
ENSG00000137573	6567.45	-0.578313	0.194768	-2.96924	0.00298533	0.0312581	SULF1	protein_coding
ENSG00000150687	9436.26	0.508851	0.171403	2.96875	0.00299018	0.0312892	PRSS23	protein_coding
ENSG00000171490	2215.44	-0.657842	0.221713	-2.96709	0.00300636	0.0314389	RSL1D1	protein_coding
ENSG00000115541	254.836	-0.724051	0.244063	-2.96666	0.00301055	0.031463	HSPE1	protein_coding
ENSG00000213918	201.409	0.685427	0.231077	2.96623	0.00301473	0.0314869	DNASE1	nonsense_mediated_decay
ENSG00000130748	153.846	0.940025	0.317144	2.96403	0.00303639	0.0316934	TMEM160	protein_coding
ENSG00000143811	500.29	0.588491	0.198632	2.96272	0.00304935	0.0317889	PYCR2	protein_coding
ENSG00000116260	4085.21	0.600325	0.20262	2.96282	0.00304837	0.0317889	QSOX1	protein_coding
ENSG00000138756	326.492	0.80603	0.272127	2.96196	0.00305685	0.0318473	BMP2K	nonsense_mediated_decay
ENSG00000117318	1526.23	0.630607	0.212976	2.96093	0.00306709	0.031934	ID3	protein_coding
ENSG00000007968	160.499	0.873457	0.295056	2.96031	0.00307328	0.0319785	E2F2	protein_coding
ENSG00000102390	293.392	-0.721685	0.243946	-2.95838	0.00309264	0.03216	PBDC1	protein_coding
ENSG00000143867	8.10284	-2.61917	0.885601	-2.9575	0.00310141	0.0322311	OSR1	protein_coding
ENSG00000188060	9.03894	-2.63132	0.889881	-2.95693	0.00310717	0.0322709	RAB42	protein_coding
ENSG00000187173	6.30792	3.37939	1.14359	2.95506	0.00312606	0.032447	LCE2A	protein_coding
ENSG00000223959	135.497	0.758103	0.256685	2.95344	0.00314255	0.0325979	AFG3L1P	processed_transcript
ENSG00000250241	18.6167	-1.58322	0.536347	-2.95186	0.00315864	0.0327445	LOC101927359	lincRNA
ENSG00000030582	4580.39	0.69627	0.235942	2.95102	0.00316728	0.0328137	GRN	retained_intron
ENSG00000178498	561.793	0.64691	0.219284	2.9501	0.00317669	0.0328704	DTX3	protein_coding
ENSG00000219626	20.8081	-1.47571	0.500192	-2.95029	0.0031748	0.0328704	FAM228B	processed_transcript
ENSG00000271614	19.4215	1.66605	0.564817	2.94972	0.00318066	0.0328911	ATP2B1-AS1	lincRNA
ENSG00000229372	7.20213	3.08639	1.0469	2.94811	0.00319724	0.0330421	SZT2-AS1	antisense
ENSG00000166881	521.784	0.744119	0.252455	2.94753	0.00320322	0.0330834	NEMP1	protein_coding
ENSG00000065717	9.31737	-2.45184	0.832261	-2.946	0.0032191	0.0332269	TLE2	protein_coding
ENSG00000214552	76.0128	-1.21185	0.412228	-2.93975	0.00328477	0.0338838		processed_pseudogene
ENSG00000172164	237.682	0.771471	0.262464	2.93934	0.00328917	0.0339083	SNTB1	protein_coding
ENSG00000146094	57.5239	1.33637	0.454764	2.93861	0.00329689	0.033967	DOK3	protein_coding
ENSG00000115350	564.594	-0.760568	0.258902	-2.93766	0.00330695	0.0340495	POLE4	protein_coding
ENSG00000154874	12.18	2.02658	0.690064	2.93679	0.00331626	0.0341118	CCDC144B	retained_intron
ENSG00000111012	19.0692	1.63726	0.557513	2.93672	0.00331707	0.0341118	CYP27B1	retained_intron
ENSG00000143924	280.478	-0.931296	0.317222	-2.93579	0.00332701	0.0341929	EML4	protein_coding
ENSG00000128512	127.375	0.802186	0.273446	2.93362	0.00335039	0.0343909	DOCK4	protein_coding
ENSG00000243156	684.622	0.582847	0.198671	2.93373	0.00334913	0.0343909	MICAL3	protein_coding
ENSG00000109452	1172.96	0.717161	0.244505	2.93311	0.00335583	0.0344255	INPP4B	protein_coding
ENSG00000167775	815.551	0.887638	0.302666	2.93274	0.0033599	0.0344462	CD320	nonsense_mediated_decay
ENSG00000159461	1464.72	0.529728	0.180712	2.93134	0.003375	0.0345798	AMFR	protein_coding
ENSG00000078401	128.874	0.852408	0.290872	2.93052	0.00338391	0.0346499	EDN1	protein_coding
ENSG00000025423	119.985	-0.95526	0.32601	-2.93016	0.00338789	0.0346693	HSD17B6	protein_coding
ENSG00000125675	1295.41	0.591237	0.20181	2.92967	0.0033932	0.0347024	GRIA3	protein_coding
ENSG00000183092	7.17395	-2.96874	1.01377	-2.92843	0.00340677	0.0347986	BEGAIN	protein_coding
ENSG00000063660	2551.46	-0.646715	0.220838	-2.92845	0.00340653	0.0347986	GPC1	protein_coding
ENSG00000139266	232.811	0.753951	0.257546	2.92744	0.00341765	0.0348459	MARCHF9	protein_coding
ENSG00000101871	463.637	0.658147	0.224814	2.92753	0.00341671	0.0348459	MID1	protein_coding
ENSG00000091622	24.0252	-1.52325	0.520302	-2.92763	0.00341557	0.0348459	PITPNM3	protein_coding
ENSG00000175701	286.471	-1.10396	0.377218	-2.92658	0.00342716	0.0349215	MTLN	lincRNA
ENSG00000088832	3457.97	0.551919	0.188605	2.92632	0.00342999	0.034929	FKBP1A	processed_transcript
ENSG00000109586	146.58	1.02538	0.350528	2.92525	0.0034418	0.0350067	GALNT7	protein_coding
ENSG00000079257	193.642	-0.714325	0.244181	-2.92539	0.00344024	0.0350067	LXN	protein_coding
ENSG00000157827	446.092	-0.854267	0.29208	-2.92477	0.00344713	0.0350396	FMNL2	protein_coding
ENSG00000129657	1063	0.5577	0.19077	2.92342	0.00346209	0.0351702	SEC14L1	processed_transcript
ENSG00000125775	48.3653	1.1319	0.38728	2.92268	0.00347031	0.0352323	SDCBP2	processed_transcript
ENSG00000157617	346.172	-0.625305	0.213995	-2.92206	0.00347729	0.0352818	C2CD2	protein_coding
ENSG00000120254	971.615	-0.547976	0.187596	-2.92104	0.00348868	0.0353758	MTHFD1L	protein_coding
ENSG00000111859	1767.96	0.568236	0.194584	2.92026	0.00349735	0.0354422	NEDD9	protein_coding
ENSG00000187955	31.4382	1.42443	0.487941	2.91926	0.00350863	0.0355349	COL14A1	nonsense_mediated_decay
ENSG00000138050	104.984	-0.863159	0.295816	-2.91789	0.00352408	0.0356698	THUMPD2	retained_intron
ENSG00000136167	20.1536	1.94162	0.665738	2.9165	0.00353987	0.0357863	LCP1	protein_coding
ENSG00000181634	10.1443	-2.27936	0.781524	-2.91656	0.0035391	0.0357863	TNFSF15	protein_coding
ENSG00000146842	261.543	0.705003	0.241762	2.9161	0.00354438	0.0357886	TMEM209	protein_coding
ENSG00000258927	3.17232	4.96291	1.7018	2.91627	0.00354241	0.0357886		lincRNA
ENSG00000243667	50.2992	-1.11538	0.382553	-2.91563	0.0035497	0.0358206	WDR92	processed_transcript
ENSG00000106133	93.3911	1.01772	0.349179	2.9146	0.00356149	0.0359179	NSUN5P2	processed_transcript
ENSG00000107738	143.962	-0.757431	0.259914	-2.91416	0.00356646	0.0359463	VSIR	protein_coding
ENSG00000151012	423.387	-0.936511	0.321678	-2.91133	0.00359897	0.0362085	SLC7A11	protein_coding
ENSG00000115661	319.761	-0.714874	0.245538	-2.91146	0.00359746	0.0362085	STK16	protein_coding
ENSG00000258153	9.63361	-2.32874	0.799845	-2.91149	0.00359713	0.0362085		processed_pseudogene
ENSG00000182261	73.053	1.19483	0.410439	2.9111	0.00360163	0.0362135	NLRP10	protein_coding
ENSG00000172346	109.274	-1.04517	0.359124	-2.91034	0.00361039	0.0362797	CSDC2	protein_coding
ENSG00000007237	4.81485	-3.94154	1.35466	-2.9096	0.00361888	0.036324	GAS7	protein_coding
ENSG00000174130	29.1276	-1.24781	0.428861	-2.90958	0.00361915	0.036324	TLR6	protein_coding
ENSG00000159692	1849.5	0.603491	0.207439	2.90925	0.00362297	0.0363406	CTBP1	protein_coding
ENSG00000187824	81.474	-0.984219	0.338417	-2.9083	0.00363401	0.0364295	TMEM220	protein_coding
ENSG00000197744	248.938	-1.07682	0.370568	-2.90586	0.0036625	0.036693		processed_pseudogene
ENSG00000257167	98.6857	0.914782	0.314894	2.90504	0.00367202	0.0367664	TMPO-AS1	antisense
ENSG00000151503	906.592	0.612979	0.211029	2.90472	0.00367582	0.0367824	NCAPD3	processed_transcript
ENSG00000021574	123.121	-0.946558	0.326144	-2.90227	0.0037047	0.0370492	SPAST	protein_coding
ENSG00000132429	161.233	-0.774954	0.267058	-2.90182	0.00371002	0.0370802	POPDC3	protein_coding
ENSG00000183323	67.577	-0.944897	0.325666	-2.90143	0.00371467	0.0371045	CCDC125	protein_coding
ENSG00000239559	202.276	-1.15028	0.396621	-2.90021	0.00372909	0.0372263		processed_pseudogene
ENSG00000163608	338.886	-0.656548	0.226411	-2.8998	0.00373395	0.0372526	NEPRO	protein_coding
ENSG00000172671	12.9851	-1.978	0.682222	-2.89934	0.00373947	0.0372854	ZFAND4	protein_coding
ENSG00000263823	17.9879	-1.59268	0.549374	-2.89908	0.00374262	0.0372945		antisense
ENSG00000230311	61.796	-1.06962	0.369056	-2.89826	0.00375242	0.0373699		processed_pseudogene
ENSG00000159259	491.993	0.624867	0.215659	2.89748	0.00376169	0.0374399	CHAF1B	protein_coding
ENSG00000197774	109.11	0.852468	0.294307	2.89652	0.00377321	0.0375323	EME2	protein_coding
ENSG00000064687	64.1133	1.09794	0.379256	2.89497	0.00379191	0.0376958	ABCA7	protein_coding
ENSG00000103066	541.432	0.651083	0.224988	2.89385	0.0038055	0.0377859	PLA2G15	protein_coding
ENSG00000089159	4053.51	0.57035	0.197088	2.89389	0.00380501	0.0377859	PXN	protein_coding
ENSG00000257576	46.0956	-1.02117	0.352911	-2.89356	0.00380899	0.0377981		processed_pseudogene
ENSG00000121104	12.4402	-2.22211	0.76811	-2.89296	0.00381626	0.0378253	FAM117A	protein_coding
ENSG00000077238	380.93	0.654497	0.226227	2.8931	0.00381454	0.0378253	IL4R	protein_coding
ENSG00000099958	7.81321	-2.55456	0.883347	-2.89191	0.00382906	0.0379297	DERL3	processed_transcript
ENSG00000143753	2646.37	-0.507014	0.175519	-2.88866	0.00386893	0.0382793	DEGS1	protein_coding
ENSG00000154217	98.1469	-1.09912	0.380473	-2.88882	0.00386685	0.0382793	PITPNC1	protein_coding
ENSG00000101230	4.8293	-4.00576	1.38879	-2.88435	0.00392218	0.0387602	ISM1	protein_coding
ENSG00000146826	136.75	0.712138	0.246894	2.88438	0.0039218	0.0387602	MAP11	protein_coding
ENSG00000115183	376.582	-0.66459	0.230441	-2.88399	0.00392672	0.0387822	TANC1	protein_coding
ENSG00000018699	223.874	-0.73536	0.255073	-2.88294	0.00393985	0.0388889	TTC27	protein_coding
ENSG00000091409	529.892	0.877721	0.304503	2.88247	0.00394568	0.0389234	ITGA6	protein_coding
ENSG00000115825	567.32	-0.781299	0.271191	-2.881	0.00396421	0.0390601	PRKD3	protein_coding
ENSG00000115310	3269.59	-0.738336	0.256262	-2.88118	0.00396193	0.0390601	RTN4	protein_coding
ENSG00000128708	827.839	-0.814072	0.282586	-2.8808	0.00396672	0.0390618	HAT1	nonsense_mediated_decay
ENSG00000134243	1371.11	0.59635	0.207046	2.88027	0.00397331	0.0391037	SORT1	protein_coding
ENSG00000176343	21.8283	-1.40397	0.487842	-2.87792	0.0040031	0.0393737		processed_pseudogene
ENSG00000006756	156.944	-0.753253	0.261839	-2.87678	0.0040175	0.0394759	ARSD	protein_coding
ENSG00000163596	44.2966	-1.10469	0.384009	-2.87673	0.00401822	0.0394759	ICA1L	protein_coding
ENSG00000198947	149.608	0.829735	0.288608	2.87495	0.00404088	0.0396751	DMD	processed_transcript
ENSG00000203434	6.03484	3.31824	1.15484	2.87332	0.00406182	0.0398574		lincRNA
ENSG00000163482	176.399	-0.678254	0.236195	-2.87158	0.00408424	0.0400538	STK36	protein_coding
ENSG00000140481	5.68851	-3.55006	1.23642	-2.87123	0.00408872	0.0400742	CCDC33	protein_coding
ENSG00000198130	132.902	-0.906942	0.315969	-2.87035	0.00410016	0.0401628	HIBCH	protein_coding
ENSG00000069424	205.164	0.724923	0.252585	2.87002	0.00410442	0.040181	KCNAB2	protein_coding
ENSG00000133216	57.3499	1.12635	0.392728	2.86802	0.00413053	0.040413	EPHB2	protein_coding
ENSG00000175182	204.986	0.755995	0.263624	2.86771	0.00413461	0.0404195	FAM131A	protein_coding
ENSG00000106415	98.7119	0.974496	0.33983	2.8676	0.00413604	0.0404195	GLCCI1	protein_coding
ENSG00000116675	336.778	0.632872	0.221009	2.86356	0.00418903	0.0408896	DNAJC6	processed_transcript
ENSG00000262454	70.968	-1.0488	0.366419	-2.8623	0.00420579	0.0410291		lincRNA
ENSG00000120327	45.6407	-1.29062	0.450962	-2.86192	0.00421081	0.0410542	PCDHB14	protein_coding
ENSG00000110427	844.278	0.551633	0.192779	2.86148	0.00421674	0.0410641	KIAA1549L	protein_coding
ENSG00000162944	3.7429	-4.50881	1.57561	-2.86162	0.00421482	0.0410641	RFTN2	protein_coding
ENSG00000213763	619.221	1.14839	0.401436	2.8607	0.00422712	0.0411411		processed_pseudogene
ENSG00000095002	591.375	-0.731234	0.255657	-2.86022	0.00423346	0.0411577	MSH2	protein_coding
ENSG00000101400	411.055	-0.863291	0.301829	-2.8602	0.00423374	0.0411577	SNTA1	protein_coding
ENSG00000144485	39.7574	-1.13335	0.396328	-2.85963	0.00424134	0.0412076	HES6	protein_coding
ENSG00000152078	64.7462	1.07917	0.377519	2.85858	0.00425542	0.0413204	TLCD4	protein_coding
ENSG00000114988	331.531	-0.6725	0.235328	-2.85772	0.004267	0.0414088	LMAN2L	protein_coding
ENSG00000090924	667.637	0.551874	0.193147	2.85728	0.00427289	0.0414419	PLEKHG2	protein_coding
ENSG00000121690	121.706	1.07301	0.375761	2.85556	0.00429613	0.0416258	DEPDC7	protein_coding
ENSG00000068024	136.234	-0.807219	0.282689	-2.85551	0.00429684	0.0416258	HDAC4	protein_coding
ENSG00000103710	15.2004	-1.66633	0.583913	-2.85373	0.00432097	0.0418353	RASL12	protein_coding
ENSG00000102858	654.772	0.669348	0.234639	2.85267	0.00433536	0.0419503	MGRN1	protein_coding
ENSG00000178662	25.2224	-1.41467	0.49603	-2.85198	0.00434484	0.0420177	CSRNP3	protein_coding
ENSG00000013573	424.245	0.753451	0.26432	2.85053	0.00436468	0.0421852	DDX11	protein_coding
ENSG00000135052	730.193	-0.538069	0.188774	-2.85034	0.00436729	0.042186	GOLM1	protein_coding
ENSG00000151117	14.6172	-1.85058	0.649368	-2.84981	0.00437448	0.0422311	TMEM86A	processed_transcript
ENSG00000185585	49.6873	-1.01861	0.357489	-2.84935	0.00438084	0.0422681	OLFML2A	protein_coding
ENSG00000160801	5.35187	-4.10096	1.44	-2.84789	0.00440105	0.0424385	PTH1R	protein_coding
ENSG00000180185	441.774	-0.614379	0.215772	-2.84735	0.00440848	0.0424812	FAHD1	protein_coding
ENSG00000070047	845.741	0.583756	0.205028	2.8472	0.00441056	0.0424812	PHRF1	nonsense_mediated_decay
ENSG00000135503	337.935	0.58154	0.204329	2.8461	0.00442585	0.0425794	ACVR1B	protein_coding
ENSG00000108797	669.645	0.597334	0.209878	2.8461	0.0044258	0.0425794	CNTNAP1	protein_coding
ENSG00000256806	32.1939	-1.20132	0.422282	-2.84484	0.00444342	0.0427239	C17orf100	pseudogene
ENSG00000071051	359.319	-0.727775	0.255878	-2.84422	0.00445201	0.0427818	NCK2	protein_coding
ENSG00000196950	389.551	-0.82388	0.289715	-2.84376	0.00445844	0.042819	SLC39A10	protein_coding
ENSG00000129474	1313.08	0.537763	0.189119	2.84351	0.00446194	0.042828	AJUBA	protein_coding
ENSG00000136878	470.596	0.606461	0.213402	2.84187	0.00448499	0.0430245	USP20	processed_transcript
ENSG00000137872	37.2329	-1.2318	0.433549	-2.84121	0.00449422	0.0430883	SEMA6D	protein_coding
ENSG00000197223	118.372	-0.789783	0.278199	-2.83891	0.00452673	0.0433502	C1D	protein_coding
ENSG00000137831	8016.94	-0.629095	0.221588	-2.83903	0.00452515	0.0433502	UACA	protein_coding
ENSG00000148384	262.866	0.739637	0.260659	2.83756	0.00454597	0.0435096	INPP5E	protein_coding
ENSG00000172086	225.541	-0.710284	0.250349	-2.83718	0.00455141	0.0435332	KRCC1	protein_coding
ENSG00000167720	179.599	-0.651278	0.229564	-2.83702	0.00455365	0.0435332	SRR	protein_coding
ENSG00000111801	114.983	-0.800467	0.282351	-2.835	0.00458251	0.043759	BTN3A3	protein_coding
ENSG00000170949	239.984	-0.683336	0.241022	-2.83516	0.00458027	0.043759	ZNF160	protein_coding
ENSG00000197614	3.69513	-4.49904	1.58856	-2.83216	0.00462347	0.0441249	MFAP5	protein_coding
ENSG00000135525	15.4254	-1.8618	0.657426	-2.83195	0.00462653	0.0441289	MAP7	protein_coding
ENSG00000139318	217.725	0.634855	0.22421	2.83151	0.00463281	0.0441636	DUSP6	protein_coding
ENSG00000172059	154.258	-0.696568	0.246027	-2.83127	0.00463639	0.0441726	KLF11	protein_coding
ENSG00000125834	360.556	0.626295	0.221328	2.82971	0.00465907	0.0443634	STK35	protein_coding
ENSG00000145431	1791.04	0.589059	0.208229	2.82889	0.00467092	0.0444509	PDGFC	protein_coding
ENSG00000047634	251.152	0.796461	0.281568	2.82866	0.00467431	0.0444578	SCML1	protein_coding
ENSG00000137752	96.9064	-0.82877	0.29314	-2.82721	0.00469548	0.0446338	CASP1	protein_coding
ENSG00000140451	152.573	-0.732993	0.259549	-2.82411	0.00474127	0.0450179	PIF1	protein_coding
ENSG00000116096	135.235	-1.00571	0.356254	-2.82302	0.00475742	0.0451455	SPR	protein_coding
ENSG00000127081	76.103	-1.00143	0.354813	-2.82242	0.00476627	0.0452039	ZNF484	protein_coding
ENSG00000156381	499.392	0.591169	0.209502	2.82178	0.00477579	0.0452112	ANKRD9	protein_coding
ENSG00000117595	16.5369	1.86661	0.661557	2.82155	0.00477926	0.0452112	IRF6	protein_coding
ENSG00000148426	23.9397	-1.34077	0.475203	-2.82146	0.00478058	0.0452112	PROSER2	processed_transcript
ENSG00000108830	21.2317	-1.57014	0.556454	-2.82168	0.00477723	0.0452112	RND2	retained_intron
ENSG00000273270	85.9754	-0.80924	0.286758	-2.82203	0.00477203	0.0452112		lincRNA
ENSG00000156500	28.9839	-1.29752	0.45997	-2.82088	0.00478922	0.0452674	FAM122C	processed_transcript
ENSG00000177042	108.485	0.787441	0.279177	2.82058	0.00479375	0.0452846	TMEM80	protein_coding
ENSG00000165152	127.618	-0.754535	0.267585	-2.81979	0.00480547	0.0453696	PGAP4	protein_coding
ENSG00000080603	54.8949	0.968016	0.343384	2.81905	0.00481664	0.0454494	SRCAP	protein_coding
ENSG00000001084	114.081	-0.844096	0.299516	-2.8182	0.00482942	0.0455443	GCLC	retained_intron
ENSG00000116016	1178.2	-0.50578	0.179578	-2.8165	0.00485508	0.0457604	EPAS1	processed_transcript
ENSG00000213889	16.0624	-1.76631	0.627305	-2.81571	0.00486701	0.045847	PPM1N	protein_coding
ENSG00000088340	6.04497	-3.28169	1.16559	-2.81549	0.0048703	0.0458522	FER1L4	retained_intron
ENSG00000125966	174.302	0.719006	0.255414	2.81505	0.0048769	0.0458884	MMP24	protein_coding
ENSG00000239779	22.7919	-1.51501	0.538644	-2.81263	0.00491378	0.0462094	WBP1	protein_coding
ENSG00000134318	763.749	-0.770524	0.274041	-2.81171	0.00492796	0.0463167	ROCK2	protein_coding
ENSG00000115159	370.227	-0.749759	0.266757	-2.81064	0.00494429	0.0464441	GPD2	protein_coding
ENSG00000141682	319.894	0.725468	0.258268	2.80897	0.00496998	0.046633	PMAIP1	protein_coding
ENSG00000169750	298.932	0.793964	0.282645	2.80905	0.00496875	0.046633	RAC3	protein_coding
ENSG00000088854	368.361	-0.684694	0.243914	-2.80711	0.00499884	0.0468774	C20orf194	protein_coding
ENSG00000135912	197.881	-0.651009	0.232014	-2.8059	0.00501764	0.0470274	TTLL4	protein_coding
ENSG00000162929	151.318	-0.947706	0.337915	-2.80457	0.00503843	0.0471693	KIAA1841	processed_transcript
ENSG00000132749	10.0139	-2.37006	0.845026	-2.80472	0.0050361	0.0471693	TESMIN	protein_coding
ENSG00000135049	133.698	-0.858402	0.306634	-2.79944	0.00511916	0.0478983	AGTPBP1	protein_coding
ENSG00000253910	34.1562	1.15309	0.411965	2.799	0.00512608	0.0479093	PCDHGB2	protein_coding
ENSG00000115145	438.147	-0.830715	0.296788	-2.79901	0.00512592	0.0479093	STAM2	protein_coding
ENSG00000128487	1721.43	-0.605942	0.216552	-2.79814	0.00513978	0.0480105	SPECC1	processed_transcript
ENSG00000130590	24.8251	1.49604	0.534952	2.79659	0.00516451	0.0482146	SAMD10	protein_coding
ENSG00000198331	105.483	0.83399	0.298356	2.79528	0.00518542	0.0483828	HYLS1	protein_coding
ENSG00000081320	811.076	-0.823698	0.29481	-2.79399	0.00520614	0.048549	STK17B	protein_coding
ENSG00000099381	591.598	0.638916	0.228736	2.79325	0.00521809	0.0486333	SETD1A	protein_coding
ENSG00000119787	237.716	-0.884461	0.316843	-2.79148	0.00524672	0.0488457	ATL2	protein_coding
ENSG00000139350	1413.73	0.786657	0.281794	2.79161	0.00524472	0.0488457	NEDD1	protein_coding
ENSG00000148677	33.9767	1.39971	0.501517	2.79095	0.00525529	0.0488723	ANKRD1	protein_coding
ENSG00000163510	257.837	-0.733697	0.262885	-2.79095	0.00525544	0.0488723	CWC22	protein_coding
ENSG00000068137	187.244	0.705025	0.252648	2.79054	0.00526196	0.0489058	PLEKHH3	retained_intron
ENSG00000112773	533.505	0.726889	0.260529	2.79005	0.00527002	0.0489534	TENT5A	protein_coding
ENSG00000115525	358.038	-0.602421	0.215947	-2.78967	0.00527623	0.0489567	ST3GAL5	protein_coding
ENSG00000213025	63.4751	-1.18638	0.425254	-2.78982	0.00527367	0.0489567		processed_pseudogene
ENSG00000108582	1417.2	0.720401	0.258382	2.78812	0.00530145	0.0491444	CPD	protein_coding
ENSG00000181396	622.804	0.615001	0.220583	2.78807	0.00530234	0.0491444	OGFOD3	protein_coding
ENSG00000271216	3.51964	-4.4038	1.5798	-2.78757	0.00531042	0.0491921		lincRNA
ENSG00000179988	47.2343	1.04556	0.375325	2.78574	0.00534058	0.0493893	PSTK	processed_transcript
ENSG00000154914	4.69284	-3.87305	1.39025	-2.78587	0.0053384	0.0493893	USP43	processed_transcript
ENSG00000197415	801.348	-0.519252	0.18638	-2.78599	0.00533642	0.0493893	VEPH1	protein_coding
ENSG00000066583	129.557	-0.700528	0.251513	-2.78525	0.00534864	0.0494364	ISOC1	protein_coding
ENSG00000148339	340.211	0.619647	0.222507	2.78484	0.00535534	0.049471	SLC25A25	protein_coding
ENSG00000134955	116.249	0.875367	0.314364	2.78457	0.00535994	0.0494862	SLC37A2	protein_coding
ENSG00000176720	778.401	-0.740394	0.265951	-2.78395	0.0053701	0.0495526	BOK	protein_coding
ENSG00000236333	395.208	-0.638155	0.229268	-2.78345	0.00537846	0.0496023		retained_intron
ENSG00000184719	26.7029	1.26462	0.454386	2.78315	0.00538344	0.0496208	RNLS	protein_coding
ENSG00000142173	30933	-0.699941	0.251512	-2.78294	0.00538696	0.0496259	COL6A2	protein_coding
ENSG00000203993	123.321	0.724018	0.26026	2.7819	0.0054042	0.0497573	ARRDC1-AS1	protein_coding
ENSG00000163545	101.981	0.952547	0.342453	2.78154	0.00541017	0.0497849	NUAK2	protein_coding
ENSG00000110328	17.8167	-1.91756	0.689767	-2.78001	0.00543576	0.0499929	GALNT18	protein_coding
ENSG00000167196	386.526	-0.545334	0.196467	-2.77571	0.00550821	0.0505756	FBXO22	protein_coding
ENSG00000166923	12786.2	0.58363	0.210255	2.77582	0.00550632	0.0505756	GREM1	protein_coding
ENSG00000108984	23.7175	-1.42368	0.512875	-2.77588	0.00550525	0.0505756	MAP2K6	protein_coding
ENSG00000167123	3352.64	-0.594569	0.214248	-2.77514	0.00551772	0.0506352	CERCAM	protein_coding
ENSG00000161249	7.8919	-2.82205	1.01713	-2.77452	0.0055283	0.0507044	DMKN	retained_intron
ENSG00000187231	209.665	-0.811841	0.29269	-2.77372	0.00554189	0.0508011	SESTD1	protein_coding
ENSG00000210082	141483	-0.909096	0.327881	-2.77264	0.00556042	0.0509431		Mt_rRNA
ENSG00000110697	549.937	-0.896959	0.323683	-2.7711	0.00558673	0.0511561	PITPNM1	protein_coding
ENSG00000162520	1498.86	-0.548052	0.1978	-2.77074	0.00559287	0.0511566	SYNC	protein_coding
ENSG00000126215	439.082	0.654811	0.236331	2.77074	0.00559291	0.0511566	XRCC3	protein_coding
ENSG00000171357	35.6412	-1.40836	0.508407	-2.77014	0.00560318	0.0512225	LURAP1	protein_coding
ENSG00000144231	304.823	-0.698878	0.252457	-2.76831	0.0056348	0.0514834	POLR2D	protein_coding
ENSG00000148362	352.779	0.728385	0.263287	2.76651	0.00566603	0.0517122	PAXX	protein_coding
ENSG00000197562	314.347	0.815971	0.294944	2.76653	0.00566561	0.0517122	RAB40C	protein_coding
ENSG00000117394	4383.47	0.559527	0.202302	2.76581	0.00567823	0.0517953	SLC2A1	protein_coding
ENSG00000126218	28.4153	-1.72386	0.623373	-2.76537	0.00568579	0.0518359	F10	protein_coding
ENSG00000184254	17.2494	-1.83654	0.664423	-2.76411	0.00570782	0.0520084	ALDH1A3	protein_coding
ENSG00000148660	480.754	0.600706	0.217604	2.76055	0.00577038	0.0525497	CAMK2G	protein_coding
ENSG00000144401	38.1323	-1.15371	0.418073	-2.7596	0.00578719	0.0526742	METTL21A	protein_coding
ENSG00000183684	1186.67	0.550758	0.199738	2.75739	0.00582641	0.0529913	ALYREF	protein_coding
ENSG00000059728	70.5437	-0.914045	0.331513	-2.7572	0.00582996	0.0529913	MXD1	protein_coding
ENSG00000111913	47.0465	1.13987	0.41343	2.75711	0.00583155	0.0529913	RIPOR2	protein_coding
ENSG00000162267	8.82632	-3.07186	1.11507	-2.75486	0.00587171	0.0532983	ITIH3	retained_intron
ENSG00000258645	28.9257	-1.36788	0.496532	-2.75487	0.00587158	0.0532983		processed_pseudogene
ENSG00000256663	373.971	0.691644	0.251106	2.75439	0.00588022	0.0533466		processed_pseudogene
ENSG00000185010	29.0277	-1.26174	0.45827	-2.75327	0.00590029	0.0534996	F8	protein_coding
ENSG00000239622	23.2901	2.19403	0.797075	2.7526	0.00591239	0.0535802		processed_pseudogene
ENSG00000198134	12.5406	-1.82121	0.661886	-2.75154	0.0059315	0.0537243		processed_pseudogene
ENSG00000105373	1294.93	-0.742433	0.269859	-2.75119	0.00593787	0.0537529	NOP53	protein_coding
ENSG00000188856	60.1082	1.29238	0.469915	2.75023	0.00595527	0.0538812		processed_pseudogene
ENSG00000024422	6042.16	0.584994	0.212749	2.7497	0.00596501	0.0539401	EHD2	protein_coding
ENSG00000100726	801.704	0.656084	0.238734	2.74818	0.0059927	0.0541612	TELO2	nonsense_mediated_decay
ENSG00000157870	469.733	-0.660713	0.240485	-2.74742	0.00600667	0.0542581	PRXL2B	processed_transcript
ENSG00000105708	41.0593	-1.35929	0.494811	-2.74709	0.00601271	0.0542833	ZNF14	protein_coding
ENSG00000167315	245.44	-0.606018	0.220635	-2.7467	0.0060199	0.0543189	ACAA2	protein_coding
ENSG00000253276	638.389	0.579737	0.211154	2.74556	0.00604072	0.0544774	CCDC71L	protein_coding
ENSG00000146122	1232.63	-0.537596	0.195834	-2.74516	0.00604808	0.0545143	DAAM2	protein_coding
ENSG00000072571	725.605	-0.690965	0.251739	-2.74477	0.00605537	0.0545506	HMMR	protein_coding
ENSG00000131697	272.346	0.681489	0.248564	2.7417	0.00611214	0.0550323	NPHP4	retained_intron
ENSG00000130821	944.788	0.792511	0.289174	2.74061	0.00613259	0.0551867	SLC6A8	protein_coding
ENSG00000131759	444.768	0.557306	0.203373	2.74032	0.00613799	0.0552056	RARA	protein_coding
ENSG00000117139	983.015	-0.571143	0.208515	-2.7391	0.00616084	0.0553754	KDM5B	protein_coding
ENSG00000145016	320.365	0.580015	0.211765	2.73895	0.0061635	0.0553754	RUBCN	protein_coding
ENSG00000083828	49.9237	-1.07301	0.391906	-2.73793	0.0061828	0.055519	ZNF586	protein_coding
ENSG00000117643	21.1952	-1.4782	0.540089	-2.73697	0.00620086	0.0556214	MAN1C1	protein_coding
ENSG00000247077	537.666	0.599385	0.21899	2.73705	0.00619938	0.0556214	PGAM5	protein_coding
ENSG00000078177	133.226	-0.958021	0.350243	-2.7353	0.00623231	0.0558735	N4BP2	protein_coding
ENSG00000178776	150.472	0.82826	0.302827	2.73509	0.00623625	0.0558788	C5orf46	processed_transcript
ENSG00000188315	47.7183	1.13258	0.414221	2.73425	0.0062523	0.0559588	C3orf62	retained_intron
ENSG00000205476	747.376	0.512782	0.187551	2.73409	0.00625522	0.0559588	CCDC85C	protein_coding
ENSG00000161904	938.933	0.517591	0.189298	2.73427	0.00625196	0.0559588	LEMD2	protein_coding
ENSG00000100968	3093.23	0.6105	0.223341	2.73349	0.00626662	0.0560008	NFATC4	processed_transcript
ENSG00000134291	1381.24	0.477007	0.174501	2.73355	0.00626553	0.0560008	TMEM106C	nonsense_mediated_decay
ENSG00000117984	990.205	0.627842	0.229706	2.73325	0.00627132	0.0560128	CTSD	protein_coding
ENSG00000187091	252.1	-0.877552	0.321396	-2.73043	0.00632508	0.0564628	PLCD1	retained_intron
ENSG00000124216	141.463	-0.817867	0.299609	-2.72978	0.00633767	0.056545	SNAI1	protein_coding
ENSG00000258441	77.9418	0.921693	0.337949	2.72731	0.00638527	0.0569393	LINC00641	retained_intron
ENSG00000142156	17568.9	-0.642752	0.235705	-2.72693	0.00639263	0.0569441	COL6A1	protein_coding
ENSG00000260910	40.7331	1.1066	0.405785	2.72705	0.00639028	0.0569441	LINC00565	lincRNA
ENSG00000161800	1833	-0.466825	0.171205	-2.7267	0.00639713	0.0569539	RACGAP1	protein_coding
ENSG00000241258	366.648	0.555423	0.20375	2.72601	0.00641059	0.057031	CRCP	nonsense_mediated_decay
ENSG00000106591	915.729	-0.608569	0.223254	-2.7259	0.00641262	0.057031	MRPL32	protein_coding
ENSG00000112149	34.4971	-1.10758	0.40655	-2.72433	0.00644319	0.0572095	CD83	protein_coding
ENSG00000118096	354.576	-0.626825	0.230098	-2.72417	0.00644638	0.0572095	IFT46	protein_coding
ENSG00000172667	352.681	-0.828775	0.304203	-2.72442	0.00644148	0.0572095	ZMAT3	protein_coding
ENSG00000116157	82.3666	-1.02379	0.375956	-2.72316	0.00646613	0.0573543	GPX7	protein_coding
ENSG00000110583	331.73	0.565298	0.207631	2.72261	0.00647692	0.0574195	NAA40	retained_intron
ENSG00000179097	3.87895	4.21318	1.54854	2.72075	0.0065134	0.0577124	HTR1F	protein_coding
ENSG00000160712	20.8027	-1.40643	0.517193	-2.71936	0.00654081	0.0578938	IL6R	protein_coding
ENSG00000259918	55.9152	-0.962694	0.354008	-2.71941	0.00653984	0.0578938		processed_pseudogene
ENSG00000103642	281.862	-0.647454	0.238335	-2.71657	0.00659615	0.0583527	LACTB	protein_coding
ENSG00000230082	5.19485	-3.56073	1.31231	-2.71332	0.00666119	0.0588969	PRRT3-AS1	antisense
ENSG00000104177	70.322	1.07987	0.398039	2.71298	0.00666814	0.058901	MYEF2	protein_coding
ENSG00000014138	135.855	0.672321	0.247819	2.71295	0.0066687	0.058901	POLA2	protein_coding
ENSG00000106868	34.1503	-1.13233	0.417511	-2.71209	0.00668597	0.0590223	SUSD1	protein_coding
ENSG00000214748	30.3679	-1.39356	0.513873	-2.71189	0.00669012	0.0590278		processed_pseudogene
ENSG00000184524	11.6243	2.1207	0.783048	2.70827	0.00676353	0.0596439	CEND1	protein_coding
ENSG00000073111	2335.84	0.592155	0.218719	2.70738	0.00678158	0.0597717	MCM2	protein_coding
ENSG00000105137	1681.94	0.544649	0.201194	2.70709	0.00678761	0.0597933	SYDE1	protein_coding
ENSG00000147324	351.563	0.567603	0.209712	2.70658	0.00679794	0.0598212	MFHAS1	protein_coding
ENSG00000213331	36.0682	1.14751	0.423952	2.70669	0.00679579	0.0598212		processed_pseudogene
ENSG00000154222	875.317	0.548502	0.202716	2.70577	0.00681464	0.0599366	CC2D1B	processed_transcript
ENSG00000155660	2946.58	0.488417	0.180532	2.70543	0.0068215	0.0599653	PDIA4	protein_coding
ENSG00000261327	29.4366	-1.32543	0.490099	-2.7044	0.00684274	0.0601204		lincRNA
ENSG00000269821	53.6875	-1.07109	0.39608	-2.70423	0.00684634	0.0601204	KCNQ1OT1	antisense
ENSG00000114805	29.3632	-1.28801	0.476638	-2.70228	0.00688658	0.060442	PLCH1	protein_coding
ENSG00000112118	2356.59	0.529415	0.195981	2.70136	0.00690572	0.0605782	MCM3	protein_coding
ENSG00000243742	36.5221	-1.27746	0.473057	-2.70043	0.00692505	0.0607159	RPLP0P2	processed_transcript
ENSG00000223722	101.481	0.87331	0.323621	2.69856	0.00696405	0.0610258		processed_pseudogene
ENSG00000116604	1190.98	0.560994	0.208036	2.69662	0.0070047	0.0613499	MEF2D	protein_coding
ENSG00000253146	8.34276	-2.21741	0.822504	-2.69592	0.0070194	0.0614464		processed_pseudogene
ENSG00000138758	6126.87	0.607634	0.225409	2.69569	0.00702429	0.061457	SEPTIN11	protein_coding
ENSG00000107554	749.347	0.503139	0.186681	2.69518	0.00703501	0.0615186	DNMBP	protein_coding
ENSG00000134057	1595.69	-0.515566	0.191372	-2.69405	0.00705889	0.0616307	CCNB1	protein_coding
ENSG00000166908	607.952	0.537804	0.19961	2.69428	0.00705413	0.0616307	PIP4K2C	protein_coding
ENSG00000242779	61.6091	0.94078	0.349199	2.69411	0.00705777	0.0616307	ZNF702P	processed_transcript
ENSG00000161179	248.933	0.666456	0.247465	2.69313	0.00707848	0.0617694	YDJC	retained_intron
ENSG00000065534	6443.21	0.513171	0.190612	2.69223	0.00709755	0.0619035	MYLK	protein_coding
ENSG00000267454	16.3175	1.65961	0.616493	2.69202	0.0071021	0.0619109	ZNF582-AS1	lincRNA
ENSG00000156030	299.164	0.590779	0.219491	2.69159	0.00711132	0.0619589	ELMSAN1	protein_coding
ENSG00000106689	36.4481	-1.14056	0.423809	-2.69121	0.00711938	0.0619727	LHX2	protein_coding
ENSG00000180537	53.74	0.99266	0.368859	2.69116	0.00712031	0.0619727	RNF182	protein_coding
ENSG00000153294	26.1095	1.50952	0.561081	2.69037	0.00713731	0.0620882	ADGRF4	protein_coding
ENSG00000115942	220.153	-0.7965	0.296081	-2.69014	0.00714214	0.062098	ORC2	protein_coding
ENSG00000174233	853.099	0.523521	0.194695	2.68893	0.00716815	0.0622479	ADCY6	retained_intron
ENSG00000168096	245.571	0.659072	0.245132	2.68864	0.00717428	0.0622479	ANKS3	retained_intron
ENSG00000082126	71.8341	-0.835543	0.310748	-2.68881	0.00717077	0.0622479	MPP4	protein_coding
ENSG00000242477	118.258	-1.19012	0.442626	-2.68878	0.00717139	0.0622479		processed_pseudogene
ENSG00000035115	126.405	-0.79849	0.297109	-2.68754	0.00719815	0.0624226	SH3YL1	processed_transcript
ENSG00000147454	334.463	0.589462	0.219569	2.68463	0.00726092	0.0629342	SLC25A37	protein_coding
ENSG00000115993	777.99	-0.62389	0.232409	-2.68445	0.00726494	0.0629364	TRAK2	protein_coding
ENSG00000114956	368.649	-0.652323	0.243234	-2.68188	0.00732107	0.0633899	DGUOK	protein_coding
ENSG00000260807	3.37519	-4.37325	1.63089	-2.68151	0.00732917	0.0634272	LMF1	lincRNA
ENSG00000160014	5241.57	0.61828	0.230657	2.68052	0.00735075	0.0635809	CALM3	protein_coding
ENSG00000089248	1238.68	0.618725	0.230891	2.67973	0.00736807	0.0636978	ERP29	protein_coding
ENSG00000169519	102.65	0.716323	0.267408	2.67876	0.00738943	0.0638373	METTL15	protein_coding
ENSG00000269304	27.9697	1.36563	0.50982	2.67866	0.00739184	0.0638373		processed_pseudogene
ENSG00000183813	3.84228	4.19057	1.56587	2.67619	0.00744642	0.0642422	CCR4	protein_coding
ENSG00000115561	695.146	-0.550841	0.20582	-2.67633	0.00744335	0.0642422	CHMP3	protein_coding
ENSG00000177822	70.021	0.845207	0.315863	2.67587	0.00745356	0.0642706		antisense
ENSG00000100243	5217.63	0.56633	0.211826	2.67356	0.00750508	0.0646171	CYB5R3	protein_coding
ENSG00000174780	2598.41	-0.505128	0.188935	-2.67355	0.00750534	0.0646171	SRP72	protein_coding
ENSG00000128165	6.77345	-2.85074	1.0669	-2.67199	0.00754025	0.0648842	ADM2	protein_coding
ENSG00000150779	426.595	-0.754606	0.282565	-2.67056	0.00757251	0.0651282	TIMM8B	protein_coding
ENSG00000075275	437.413	0.585376	0.219294	2.66936	0.00759952	0.0653269	CELSR1	protein_coding
ENSG00000142327	804.326	-0.751044	0.281518	-2.66784	0.00763413	0.0655908	RNPEPL1	protein_coding
ENSG00000182318	57.3448	0.906894	0.340063	2.66684	0.00765675	0.0657513	ZSCAN22	protein_coding
ENSG00000166130	1370.25	-0.63731	0.239291	-2.66332	0.00773734	0.0664092	IKBIP	protein_coding
ENSG00000127481	3263.03	-0.508321	0.190903	-2.66273	0.00775104	0.0664926	UBR4	protein_coding
ENSG00000263535	10.0409	-2.21036	0.830734	-2.66073	0.00779715	0.0668539		processed_pseudogene
ENSG00000213493	307.078	0.591916	0.22248	2.66054	0.00780166	0.0668582		processed_pseudogene
ENSG00000206168	3.74755	4.16834	1.56711	2.65989	0.00781673	0.066953		processed_pseudogene
ENSG00000237380	5.04793	-3.51564	1.32213	-2.65906	0.0078358	0.067082		antisense
ENSG00000180155	4.44468	-3.82449	1.43854	-2.65858	0.00784698	0.0671433	LYNX1	protein_coding
ENSG00000115109	65.0654	-0.955824	0.359627	-2.65782	0.00786483	0.0672616	EPB41L5	protein_coding
ENSG00000198786	21887.4	-0.812265	0.305662	-2.65739	0.00787474	0.0673119	ND5	protein_coding
ENSG00000103248	229.17	0.582464	0.219246	2.65666	0.00789182	0.0674234	MTHFSD	protein_coding
ENSG00000168397	568.049	-0.631412	0.237702	-2.65631	0.00789999	0.0674243	ATG4B	protein_coding
ENSG00000138794	211.436	-0.606084	0.228165	-2.65634	0.00789944	0.0674243	CASP6	protein_coding
ENSG00000185347	162.661	0.666014	0.250774	2.65583	0.00791135	0.067471	TEDC1	protein_coding
ENSG00000153214	319.629	-0.878837	0.33092	-2.65574	0.00791354	0.067471	TMEM87B	protein_coding
ENSG00000183580	480.386	0.529338	0.19936	2.65518	0.00792652	0.0675472	FBXL7	protein_coding
ENSG00000125611	139.853	-0.902637	0.340046	-2.65445	0.00794369	0.067659	CHCHD5	processed_transcript
ENSG00000156136	325.787	0.984598	0.371013	2.65381	0.0079588	0.0676842	DCK	protein_coding
ENSG00000173511	1196.89	0.584199	0.220127	2.65392	0.00795623	0.0676842	VEGFB	protein_coding
ENSG00000219201	319.13	-0.634672	0.23914	-2.65398	0.00795477	0.0676842		processed_pseudogene
ENSG00000116996	5.48392	-3.48776	1.31443	-2.65343	0.00796781	0.0677264	ZP4	protein_coding
ENSG00000013441	323.982	-0.729378	0.27535	-2.64891	0.00807522	0.0686045	CLK1	protein_coding
ENSG00000137274	161.921	-0.752306	0.284083	-2.64819	0.00809244	0.0687158	BPHL	protein_coding
ENSG00000169967	603.157	-0.820378	0.309868	-2.6475	0.00810885	0.0687852	MAP3K2	protein_coding
ENSG00000115904	301.081	-0.825668	0.311854	-2.64761	0.00810635	0.0687852	SOS1	protein_coding
ENSG00000185052	245.614	0.739257	0.279289	2.64692	0.00812284	0.068869	SLC24A3	protein_coding
ENSG00000223705	98.2445	0.797615	0.301372	2.64662	0.00813014	0.0688928	NSUN5P1	processed_transcript
ENSG00000119943	127.399	0.785937	0.296977	2.64646	0.00813389	0.0688928	PYROXD2	processed_transcript
ENSG00000143578	92.1955	-0.849088	0.320865	-2.64624	0.00813909	0.0689019	CREB3L4	processed_transcript
ENSG00000109686	840.462	-0.52469	0.198307	-2.64585	0.00814851	0.0689467	SH3D19	processed_transcript
ENSG00000136546	19.0841	-1.56312	0.590918	-2.64525	0.00816312	0.0690353	SCN7A	protein_coding
ENSG00000040933	226.768	-0.621309	0.234977	-2.64412	0.00819029	0.0692301	INPP4A	protein_coding
ENSG00000102393	434.372	-0.559401	0.211582	-2.6439	0.00819576	0.0692413	GLA	nonsense_mediated_decay
ENSG00000111341	90.674	-1.16423	0.440725	-2.64162	0.0082511	0.0696707	MGP	protein_coding
ENSG00000269837	26.2482	1.27401	0.482314	2.64146	0.00825492	0.0696707		processed_transcript
ENSG00000137094	529.515	0.607643	0.230063	2.6412	0.00826136	0.0696899	DNAJB5	protein_coding
ENSG00000160216	1804.48	0.471372	0.17851	2.64059	0.00827624	0.069745	AGPAT3	protein_coding
ENSG00000248698	52.3316	1.00938	0.382252	2.64061	0.00827581	0.069745	LINC01085	lincRNA
ENSG00000198681	22.2101	1.54521	0.585506	2.6391	0.00831269	0.0700168	MAGEA1	protein_coding
ENSG00000178184	9.05906	-2.04484	0.774936	-2.63872	0.00832187	0.0700589	PARD6G	protein_coding
ENSG00000150907	113.187	0.776165	0.294175	2.63844	0.00832877	0.0700816	FOXO1	protein_coding
ENSG00000150630	694.712	0.517245	0.196076	2.63798	0.00834018	0.0701423	VEGFC	protein_coding
ENSG00000119328	158.017	-0.71324	0.270452	-2.63721	0.008359	0.0702652	ABITRAM	protein_coding
ENSG00000134917	5.81773	-2.81444	1.06731	-2.63694	0.00836586	0.0702875	ADAMTS8	retained_intron
ENSG00000272734	60.4178	0.855861	0.324647	2.63628	0.00838193	0.0703872		retained_intron
ENSG00000135378	16.4294	1.73216	0.657472	2.63458	0.00842408	0.0706836	PRRG4	protein_coding
ENSG00000177932	65.2188	1.01148	0.383932	2.63452	0.00842569	0.0706836	ZNF354C	protein_coding
ENSG00000142102	201.232	0.65863	0.250027	2.63423	0.00843279	0.0707076	PGGHG	retained_intron
ENSG00000166886	1178.45	0.542666	0.206185	2.63194	0.00848988	0.0711506	NAB2	protein_coding
ENSG00000101335	20975.1	0.59295	0.225306	2.63175	0.00849464	0.0711549	MYL9	protein_coding
ENSG00000133107	249.989	0.781754	0.297127	2.63105	0.00851221	0.0712663	TRPC4	protein_coding
ENSG00000132383	1906.21	0.501783	0.190741	2.6307	0.00852091	0.0713034	RPA1	protein_coding
ENSG00000108479	475.791	-0.959779	0.365035	-2.62928	0.0085566	0.0715662	GALK1	protein_coding
ENSG00000084693	246.826	-0.778699	0.296272	-2.62832	0.00858077	0.0716966	AGBL5	protein_coding
ENSG00000165526	405.485	-0.569062	0.216505	-2.6284	0.00857873	0.0716966	RPUSD4	protein_coding
ENSG00000010361	158.267	-0.799465	0.304311	-2.62714	0.00861071	0.0718749	FUZ	nonsense_mediated_decay
ENSG00000144451	73.4445	-0.926992	0.352832	-2.62729	0.00860677	0.0718749	SPAG16	protein_coding
ENSG00000257890	5.68923	-3.18742	1.21364	-2.62633	0.00863108	0.072009		lincRNA
ENSG00000121281	343.627	-0.551347	0.210016	-2.62525	0.00865843	0.0721858	ADCY7	protein_coding
ENSG00000164120	6.15924	3.91248	1.49038	2.62516	0.00866091	0.0721858	HPGD	protein_coding
ENSG00000171451	1207.72	0.630641	0.240283	2.62457	0.00867582	0.072274	DSEL	protein_coding
ENSG00000100023	737.632	0.53277	0.203053	2.6238	0.0086956	0.0724027	PPIL2	processed_transcript
ENSG00000104432	26.5918	1.20096	0.457815	2.62324	0.00870981	0.0724849	IL7	processed_transcript
ENSG00000234883	11.9018	2.27091	0.865757	2.62303	0.00871512	0.0724929	MIR155HG	lincRNA
ENSG00000138078	463.947	-0.749026	0.285578	-2.62284	0.00871993	0.0724969	PREPL	nonsense_mediated_decay
ENSG00000144228	152.274	-0.848432	0.323551	-2.62225	0.00873524	0.072588	SPOPL	protein_coding
ENSG00000166450	32.4256	-1.16065	0.442672	-2.62193	0.00874334	0.0726127	PRTG	protein_coding
ENSG00000173530	515.582	-0.576568	0.219914	-2.62179	0.00874689	0.0726127	TNFRSF10D	protein_coding
ENSG00000197063	643.825	0.520535	0.198555	2.62161	0.00875154	0.0726152	MAFG	protein_coding
ENSG00000251410	8.09861	2.68654	1.02489	2.62128	0.00875992	0.0726487		lincRNA
ENSG00000135637	93.6501	-0.798471	0.304666	-2.62081	0.0087722	0.0726629	CCDC142	nonsense_mediated_decay
ENSG00000166073	1934.98	0.494921	0.18885	2.62071	0.00877469	0.0726629	GPR176	protein_coding
ENSG00000150556	28.1919	-1.42101	0.542201	-2.62082	0.00877195	0.0726629	LYPD6B	processed_transcript
ENSG00000135862	13383.1	0.488514	0.186447	2.62012	0.00878989	0.0727205	LAMC1	protein_coding
ENSG00000234327	105.218	0.885308	0.337913	2.61993	0.00879469	0.0727205	LOC101928000	antisense
[truncated: 50,372 more rows]

## Sheet: Table S2
Table S2. Proteome results after differential expression analysis with DEP
ID	Control_1	Control_2	Control_3	ALMS1KO_1	ALMS1KO_2	ALMS1KO_3	gene_names	protein_IDs	Description	Exp_q-value	Coverage	ID	imputed	num_NAs	ALMS1KO_vs_Control_CI,L	ALMS1KO_vs_Control_CI,R	ALMS1KO_vs_Control_diff	ALMS1KO_vs_Control_p,adj	ALMS1KO_vs_Control_p,val	significant	ALMS1KO_vs_Control_significant
MX1	19.3329	18.329	19.196	24.4885	24.0209	24.5716	MX1	P20591	Interferon-induced GTP-binding protein Mx1 OS=Homo sapiens OX=9606 GN=MX1 PE=1 SV=4	0	43.2024	P20591	TRUE	3	4.5834	6.23196	5.40768	3.53e-14	7.91e-06	TRUE	TRUE
TSPAN3	19.4591	18.6696	18.8509	23.9925	23.977	23.9477	TSPAN3	O60637	Tetraspanin-3 OS=Homo sapiens OX=9606 GN=TSPAN3 PE=2 SV=1	0	9.09091	O60637	TRUE	3	4.39004	5.5684	4.97922	3.53e-14	2.05e-06	TRUE	TRUE
SLC16A2	18.8655	19.3338	18.8735	23.576	23.9041	23.7015	SLC16A2	P36021	Monocarboxylate transporter 8 OS=Homo sapiens OX=9606 GN=SLC16A2 PE=1 SV=2	0.001	2.41187	P36021	TRUE	3	4.21872	5.18708	4.7029	3.53e-14	9.74e-07	TRUE	TRUE
IFITM2	19.5279	18.6046	18.9739	23.7442	23.4339	23.4335	IFITM2	Q6IBB0	IFITM2 protein OS=Homo sapiens OX=9606 GN=IFITM2 PE=2 SV=1	0	31.0606	Q6IBB0	TRUE	3	3.81868	5.18483	4.50175	3.53e-14	7.72e-06	TRUE	TRUE
APOB	19.0629	19.0398	19.4922	23.6066	23.4398	23.2231	APOB	C0JYY2	Apolipoprotein B (Including Ag(X) antigen), isoform CRA_a OS=Homo sapiens OX=9606 GN=APOB PE=4 SV=1	0.003	0.197239	C0JYY2	TRUE	3	3.73653	4.71322	4.22488	3.53e-14	1.81e-06	TRUE	TRUE
IFIT3	18.6975	19.2476	19.5881	23.2172	23.0357	23.5699	IFIT3	Q5T765	Interferon-induced protein with tetratricopeptide repeats 3, isoform CRA_a OS=Homo sapiens OX=9606 GN=IFIT3 PE=2 SV=1	0	24.0816	Q5T765	TRUE	3	3.3826	4.81051	4.09655	1.06e-11	1.61e-05	TRUE	TRUE
Q8NFH9	22.9958	23.051	23.1477	19.298	19.7379	19.2369		Q8NFH9	MLL/SEPTIN6 fusion protein (Fragment) OS=Homo sapiens OX=9606 PE=2 SV=1	0	14.8479	Q8NFH9	TRUE	3	-4.09368	-3.18744	-3.64056	3.53e-14	2.69e-06	TRUE	TRUE
COL4A2	19.7915	19.3952	19.0301	23.3582	23.3739	22.9486	COL4A2	A0A024RDW8	Collagen, type IV, alpha 2, isoform CRA_a OS=Homo sapiens OX=9606 GN=COL4A2 PE=4 SV=1	0	2.1028	A0A024RDW8	TRUE	3	3.19169	4.45095	3.82132	4.43e-13	1.2e-05	TRUE	TRUE
PPP2CA	19.5078	19.1419	19.2811	23.0236	22.7257	23.336	PPP2CA	P67775	Serine/threonine-protein phosphatase 2A catalytic subunit alpha isoform OS=Homo sapiens OX=9606 GN=PPP2CA PE=1 SV=1	0	58.5761	P67775	TRUE	3	3.19085	4.24545	3.71815	3.53e-14	5.39e-06	TRUE	TRUE
Q9Y520-7	19.3758	18.9544	19.0213	22.6019	22.4664	23.0196	PRRC2C	Q9Y520	Isoform 7 of Protein PRRC2C OS=Homo sapiens OX=9606 GN=PRRC2C	0	3.27812	Q9Y520-7	TRUE	3	3.04098	4.11661	3.5788	3.53e-14	7.34e-06	TRUE	TRUE
B2RCM3	19.2061	19.2466	19.1096	22.7367	22.4182	23.04		B2RCM3	cDNA, FLJ96158, highly similar to Homo sapiens calpain 2, (m/II) large subunit (CAPN2), mRNA OS=Homo sapiens OX=9606 PE=2 SV=1	0	59.1429	B2RCM3	TRUE	3	3.0563	4.03212	3.54421	3.53e-14	4.6e-06	TRUE	TRUE
SERPINB2	18.882	18.9366	18.718	22.1779	22.2627	22.7455	SERPINB2	P05120	Plasminogen activator inhibitor 2 OS=Homo sapiens OX=9606 GN=SERPINB2 PE=1 SV=2	0	31.0843	P05120	TRUE	3	3.05389	4.04581	3.54985	3.53e-14	4.98e-06	TRUE	TRUE
MMP1	19.2853	19.0994	19.0821	22.7082	22.4631	22.8975	MMP1	P03956	Interstitial collagenase OS=Homo sapiens OX=9606 GN=MMP1 PE=1 SV=3	0	8.95522	P03956	TRUE	3	3.11772	3.95038	3.53405	3.53e-14	2e-06	TRUE	TRUE
FKBP1A	19.6139	18.7843	19.3318	22.4795	22.5817	23.2218	FKBP1A	Q0VDC6	Peptidylprolyl isomerase OS=Homo sapiens OX=9606 GN=FKBP1A PE=1 SV=1	0	9.65517	Q0VDC6	TRUE	3	2.73693	4.29846	3.5177	3.26e-07	5.73e-05	TRUE	TRUE
TMEM70	19.5216	18.7647	19.1042	22.5573	22.7545	22.1951	TMEM70	Q9BUB7	Transmembrane protein 70, mitochondrial OS=Homo sapiens OX=9606 GN=TMEM70 PE=1 SV=2	0	8.84615	Q9BUB7	TRUE	3	2.71688	4.02737	3.37212	1.88e-09	2.85e-05	TRUE	TRUE
PTAR1	18.9773	18.7988	19.1471	22.5001	22.0691	22.3207	PTAR1	Q7Z6K3	Protein prenyltransferase alpha subunit repeat-containing protein 1 OS=Homo sapiens OX=9606 GN=PTAR1 PE=1 SV=2	0.041	2.23881	Q7Z6K3	TRUE	3	2.87505	3.76937	3.32221	3.53e-14	4.08e-06	TRUE	TRUE
SLC38A1	19.0272	19.088	19.3918	21.7848	22.8882	22.4419	SLC38A1	F8VX04	Sodium-coupled neutral amino acid transporter 1 OS=Homo sapiens OX=9606 GN=SLC38A1 PE=1 SV=1	0	7.35586	F8VX04	TRUE	2	2.4155	3.98978	3.20264	6.48e-06	9.73e-05	TRUE	TRUE
DHCR7	18.851	18.9832	19.247	22.2352	22.4423	21.8964	DHCR7	A0A024R5F7	7-dehydrocholesterol reductase isoform 1 OS=Homo sapiens OX=9606 GN=DHCR7 PE=2 SV=1	0	4.42105	A0A024R5F7	TRUE	3	2.65294	3.67548	3.16421	1.33e-13	1.08e-05	TRUE	TRUE
Q8NHV4-3	18.892	20.5998	19.1614	22.6984	22.3665	22.8167	NEDD1	Q8NHV4	Isoform 3 of Protein NEDD1 OS=Homo sapiens OX=9606 GN=NEDD1	0	16.042	Q8NHV4-3	TRUE	2	1.85972	4.29249	3.07611	0.0187001	0.0010648	TRUE	TRUE
B4DQ18	19.3169	19.3804	19.0575	22.7579	22.8224	22.198		B4DQ18	cDNA FLJ55767, highly similar to Lysophosphatidic acid receptor Edg-2 OS=Homo sapiens OX=9606 PE=2 SV=1	0.001	3.56164	B4DQ18	TRUE	3	2.78517	3.89715	3.34116	7.81e-13	1.26e-05	TRUE	TRUE
AXL	19.2802	21.2247	20.0882	23.0695	23.0988	23.3113	AXL	P30530	Tyrosine-protein kinase receptor UFO OS=Homo sapiens OX=9606 GN=AXL PE=1 SV=4	0	10.8501	P30530	TRUE	1	1.6991	4.2252	2.96215	0.0374709	0.00153041	TRUE	TRUE
OTUD6B	19.1206	18.5778	18.9339	21.6225	22.0896	21.7558	OTUD6B	A0A087X0W9	Deubiquitinase OTUD6B OS=Homo sapiens OX=9606 GN=OTUD6B PE=1 SV=1	0	11.4551	A0A087X0W9	TRUE	3	2.40808	3.48231	2.9452	1.02e-10	2.04e-05	TRUE	TRUE
LRP10	19.1659	19.6814	19.4365	22.069	22.6015	22.3857	LRP10	Q7Z4F1	Low-density lipoprotein receptor-related protein 10 OS=Homo sapiens OX=9606 GN=LRP10 PE=1 SV=2	0	3.36606	Q7Z4F1	TRUE	3	2.38082	3.46738	2.9241	2.44e-10	2.25e-05	TRUE	TRUE
Q16610-4	19.7505	19.3138	19.7614	23.0839	22.0184	21.9695	ECM1	Q16610	Isoform 4 of Extracellular matrix protein 1 OS=Homo sapiens OX=9606 GN=ECM1	0	17.1076	Q16610-4	TRUE	3	1.85437	3.64303	2.7487	0.001698	0.000406645	TRUE	TRUE
POMK	19.6093	18.5553	19.3174	21.928	21.6277	21.8736	POMK	Q9H5K3	Protein O-mannose kinase OS=Homo sapiens OX=9606 GN=POMK PE=1 SV=1	0	5.42857	Q9H5K3	TRUE	3	1.88653	3.41163	2.64908	0.000236901	0.000218946	TRUE	TRUE
SPHKAP	19.2919	18.986	19.3605	22.7167	21.7237	21.131	SPHKAP	Q2M3C7	A-kinase anchor protein SPHKAP OS=Homo sapiens OX=9606 GN=SPHKAP PE=1 SV=1	0	1.70588	Q2M3C7	TRUE	3	1.57524	3.71349	2.64436	0.0233104	0.0011855	TRUE	TRUE
NUDCD1	19.2702	19.326	19.3855	21.5947	22.1248	22.1114	NUDCD1	Q96RS6	NudC domain-containing protein 1 OS=Homo sapiens OX=9606 GN=NUDCD1 PE=1 SV=2	0	5.48885	Q96RS6	TRUE	3	2.13976	3.09307	2.61641	9.71e-11	2.03e-05	TRUE	TRUE
APP	18.8988	19.2862	19.3216	22.5051	21.4282	21.334	APP	A0A218KGR2	Amyloid beta A4 protein isoform a OS=Homo sapiens OX=9606 GN=APP PE=4 SV=1	0	5.32468	A0A218KGR2	TRUE	3	1.67814	3.49564	2.58689	0.0049361	0.000595914	TRUE	TRUE
MCCC2	19.7672	19.133	19.6373	22.1907	22.5725	21.5205	MCCC2	Q9HCC0	Methylcrotonoyl-CoA carboxylase beta chain, mitochondrial OS=Homo sapiens OX=9606 GN=MCCC2 PE=1 SV=1	0	4.97336	Q9HCC0	TRUE	3	1.74719	3.41695	2.58207	0.00156123	0.000394082	TRUE	TRUE
MRPL19	19.6436	19.5944	19.0251	22.0989	21.4293	22.3862	MRPL19	P49406	39S ribosomal protein L19, mitochondrial OS=Homo sapiens OX=9606 GN=MRPL19 PE=1 SV=2	0	7.87671	P49406	TRUE	3	1.75047	3.3504	2.55043	0.000998122	0.000338241	TRUE	TRUE
IFIT1	20.113	19.2104	20.0979	21.9928	21.9607	23.0405	IFIT1	P09914	Interferon-induced protein with tetratricopeptide repeats 1 OS=Homo sapiens OX=9606 GN=IFIT1 PE=1 SV=2	0	16.5272	P09914	TRUE	1	1.48257	3.56587	2.52422	0.0282802	0.00130831	TRUE	TRUE
XPO7	20.1183	20.5824	19.4553	22.6398	21.8904	22.9858	XPO7	E7ESC6	Exportin-7 OS=Homo sapiens OX=9606 GN=XPO7 PE=1 SV=1	0	11.0294	E7ESC6	TRUE	1	1.41928	3.48737	2.45333	0.034053	0.00144802	TRUE	TRUE
PIP4P2	19.0979	18.921	19.286	21.8447	21.0643	21.6505	PIP4P2	Q8N4L2	Type 2 phosphatidylinositol 4,5-bisphosphate 4-phosphatase OS=Homo sapiens OX=9606 GN=PIP4P2 PE=1 SV=1	0.02	10.8949	Q8N4L2	TRUE	3	1.79453	3.04191	2.41822	2.18e-05	0.000124732	TRUE	TRUE
Q9NR46-2	19.2403	19.0357	18.8048	21.5273	20.8827	21.925	SH3GLB2	Q9NR46	Isoform 2 of Endophilin-B2 OS=Homo sapiens OX=9606 GN=SH3GLB2	0	11.6337	Q9NR46-2	TRUE	3	1.65312	3.18303	2.41807	0.00113905	0.000353095	TRUE	TRUE
Q9BTW9-4	19.2316	19.2334	19.9104	21.4336	22.2478	21.8104	TBCD	Q9BTW9	Isoform 4 of Tubulin-specific chaperone D OS=Homo sapiens OX=9606 GN=TBCD	0	11.6987	Q9BTW9-4	TRUE	3	1.61215	3.13207	2.37211	0.00137261	0.000376275	TRUE	TRUE
B3KQT6	24.1553	24.0537	24.2107	19.4375	19.9524	18.5114		B3KQT6	cDNA PSEC0169 fis, clone PLACE1011360, highly similar to Tetraspanin-13 OS=Homo sapiens OX=9606 PE=2 SV=1	0	10.2941	B3KQT6	TRUE	3	-5.79922	-3.87963	-4.83943	4.31e-09	3.18e-05	TRUE	TRUE
PCCB	19.3313	18.926	18.9815	21.4957	21.6924	21.0763	PCCB	E7EX59	Propionyl-CoA carboxylase beta chain, mitochondrial OS=Homo sapiens OX=9606 GN=PCCB PE=1 SV=1	0.002	3.50877	E7EX59	TRUE	3	1.78563	2.898	2.34182	2.65e-06	8.15e-05	TRUE	TRUE
Q9UNP9-3	19.6496	18.9704	19.1734	21.621	21.6589	21.2678	PPIE	Q9UNP9	Isoform 3 of Peptidyl-prolyl cis-trans isomerase E OS=Homo sapiens OX=9606 GN=PPIE	0.007	7.96178	Q9UNP9-3	TRUE	3	1.66688	2.83605	2.25146	2.54e-05	0.000129112	TRUE	TRUE
SAMD4B	19.1209	18.8686	18.6886	20.8021	21.6907	20.814	SAMD4B	A0A024R0N7	Sterile alpha motif domain containing 4B, isoform CRA_c OS=Homo sapiens OX=9606 GN=SAMD4B PE=4 SV=1	0	5.6196	A0A024R0N7	TRUE	3	1.46241	2.9567	2.20955	0.002962	0.000493016	TRUE	TRUE
DARS2	19.6642	20.5514	20.795	22.2658	22.7794	22.49	DARS2	A0A024R8Z9	Aspartyl-tRNA synthetase 2 (Mitochondrial), isoform CRA_b OS=Homo sapiens OX=9606 GN=DARS2 PE=3 SV=1	0	17.9845	A0A024R8Z9	TRUE	1	1.31724	3.03252	2.17488	0.01822	0.00105065	TRUE	TRUE
CHERP	19.4282	18.9588	19.505	21.5161	21.6074	21.2345	CHERP	J3QK89	Calcium homeostasis endoplasmic reticulum protein OS=Homo sapiens OX=9606 GN=CHERP PE=1 SV=1	0.002	6.14887	J3QK89	TRUE	3	1.63107	2.67961	2.15534	5e-06	9.22e-05	TRUE	TRUE
COL11A1	18.8351	19.5989	18.9644	21.2361	21.3259	20.9664	COL11A1	D3DT72	Collagen, type XI, alpha 1, isoform CRA_c OS=Homo sapiens OX=9606 GN=COL11A1 PE=4 SV=1	0	2.9703	D3DT72	TRUE	2	1.41495	2.67167	2.04331	0.000734458	0.000306136	TRUE	TRUE
A8K701	22.0149	22.6273	22.2387	19.2517	19.601	18.7295		A8K701	cDNA FLJ77574, highly similar to Homo sapiens iduronidase, alpha-L- (IDUA), mRNA OS=Homo sapiens OX=9606 PE=2 SV=1	0	8.42266	A8K701	TRUE	3	-3.82716	-2.37197	-3.09957	1.92e-06	7.67e-05	TRUE	TRUE
RFC2	20.2149	19.9809	19.9357	22.1055	22.0462	21.9871	RFC2	B5BUD2	Replication factor C 2 isoform 1 (Fragment) OS=Homo sapiens OX=9606 GN=RFC2 PE=2 SV=1	0	13.2768	B5BUD2	FALSE	0	1.65598	2.34891	2.00244	7.32e-12	1.55e-05	TRUE	TRUE
RAB6A,1	19.6351	19.1763	19.0104	21.2493	20.9628	21.5979	RAB6A	P20340	Ras-related protein Rab-6A OS=Homo sapiens OX=9606 GN=RAB6A PE=1 SV=3	0	54.3269	P20340	TRUE	3	1.3631	2.62905	1.99608	0.00118124	0.000357399	TRUE	TRUE
SEC23B	19.4632	19.1841	19.1831	21.1126	21.686	20.9912	SEC23B	Q15437	Protein transport protein Sec23B OS=Homo sapiens OX=9606 GN=SEC23B PE=1 SV=2	0	12.2555	Q15437	TRUE	3	1.40768	2.56529	1.98649	0.000293695	0.000232892	TRUE	TRUE
DTX3L	19.6065	19.0876	18.7756	20.9964	20.8141	21.2463	DTX3L	Q8TDB6	E3 ubiquitin-protein ligase DTX3L OS=Homo sapiens OX=9606 GN=DTX3L PE=1 SV=1	0.002	3.78378	Q8TDB6	TRUE	3	1.20828	2.51642	1.86235	0.00492169	0.00059523	TRUE	TRUE
PTGS2	22.4666	22.3688	21.7561	24.1258	24.0285	24.0012	PTGS2	P35354	Prostaglandin G/H synthase 2 OS=Homo sapiens OX=9606 GN=PTGS2 PE=1 SV=2	0	37.2517	P35354	FALSE	0	1.29116	2.41825	1.8547	0.000604221	0.000288096	TRUE	TRUE
A8K139	22.5665	22.758	22.7585	24.1417	23.9959	24.2334		A8K139	cDNA FLJ76744, highly similar to Homo sapiens L1 cell adhesion molecule (L1CAM), transcript variant 1, mRNA OS=Homo sapiens OX=9606 PE=2 SV=1	0	24.7414	A8K139	FALSE	0	1.08145	1.77723	1.42934	5.07e-06	9.25e-05	FALSE	FALSE
SDCBP	23.3359	23.7341	23.7554	25.3863	25.5089	25.2847	SDCBP	G5EA09	Syndecan binding protein (Syntenin), isoform CRA_a OS=Homo sapiens OX=9606 GN=SDCBP PE=1 SV=1	0	37.1069	G5EA09	FALSE	0	1.35317	2.21644	1.7848	4.32e-06	8.95e-05	TRUE	TRUE
IREB2	19.4002	19.1998	18.9707	20.7963	21.3542	20.7345	IREB2	D3DW85	Iron-responsive element binding protein 2, isoform CRA_a OS=Homo sapiens OX=9606 GN=IREB2 PE=3 SV=1	0	4.6729	D3DW85	TRUE	3	1.1941	2.3488	1.77145	0.00173649	0.000410139	TRUE	TRUE
DDR2	21.3512	21.2298	21.3571	23.4839	22.6144	23.0694	DDR2	Q16832	Discoidin domain-containing receptor 2 OS=Homo sapiens OX=9606 GN=DDR2 PE=1 SV=2	0	16.0234	Q16832	FALSE	0	1.12467	2.36175	1.74321	0.00563004	0.000626233	TRUE	TRUE
SLC38A2	23.5128	23.7082	23.9302	25.3753	25.5477	25.119	SLC38A2	A0A024R0W3	Solute carrier family 38, member 2, isoform CRA_b OS=Homo sapiens OX=9606 GN=SLC38A2 PE=4 SV=1	0	17.5889	A0A024R0W3	FALSE	0	1.16107	2.09948	1.63027	0.000236155	0.000218754	TRUE	TRUE
CD97	21.3192	21.2367	21.7683	23.0793	22.9357	23.0449	ADGRE5	P48960	CD97 antigen OS=Homo sapiens OX=9606 GN=CD97 PE=1 SV=4	0	11.976	P48960	FALSE	0	1.11385	2.04335	1.5786	0.000352245	0.00024549	TRUE	TRUE
P08581-2	19.5657	19.6175	19.6462	21.3708	20.8932	21.1923	MET	P08581	Isoform 2 of Hepatocyte growth factor receptor OS=Homo sapiens OX=9606 GN=MET	0	4.82955	P08581-2	TRUE	3	1.12642	1.95822	1.54232	6.23e-05	0.000156812	TRUE	TRUE
A0A140GPP7	22.222	23.028	23.4758	19.2926	19.5634	18.9485		A0A140GPP7	Prolyl endopeptidase FAP OS=Homo sapiens OX=9606 PE=3 SV=1	0	9.21053	A0A140GPP7	TRUE	3	-4.56642	-2.71442	-3.64042	1.57e-05	0.000116141	TRUE	TRUE
PLSCR1	21.6835	22.4534	21.8641	23.3736	23.3626	23.4456	PLSCR1	O15162	Phospholipid scramblase 1 OS=Homo sapiens OX=9606 GN=PLSCR1 PE=1 SV=1	0	20.7547	O15162	FALSE	0	0.814363	1.97285	1.39361	0.030174	0.00135434	FALSE	FALSE
TRMT6	19.3147	18.9285	18.7237	20.0508	20.5561	20.3925	TRMT6	Q9UJA5	tRNA (adenine(58)-N(1))-methyltransferase non-catalytic subunit TRM6 OS=Homo sapiens OX=9606 GN=TRMT6 PE=1 SV=1	0	2.8169	Q9UJA5	TRUE	4	0.775213	1.91317	1.34419	0.0352897	0.00147782	FALSE	FALSE
SPARC	23.7753	23.8616	24.1801	25.2738	25.4003	25.1023	SPARC	D3DQH8	Secreted protein, acidic, cysteine-rich (Osteonectin), isoform CRA_a OS=Homo sapiens OX=9606 GN=SPARC PE=4 SV=1	0	54.2857	D3DQH8	FALSE	0	0.889269	1.75031	1.31979	0.00175625	0.000411927	FALSE	FALSE
MOXD1	21.187	20.7427	21.2655	22.1271	22.2592	22.3015	MOXD1	Q6UVY6	DBH-like monooxygenase protein 1 OS=Homo sapiens OX=9606 GN=MOXD1 PE=1 SV=1	0.002	3.75204	Q6UVY6	FALSE	0	0.698999	1.62939	1.16419	0.0207405	0.00112011	FALSE	FALSE
C17orf75	18.8429	18.9267	19.0849	20.2234	20.1604	19.873	C17orf75	J9JIC5	Protein Njmu-R1 OS=Homo sapiens OX=9606 GN=C17orf75 PE=1 SV=1	0.001	2.77778	J9JIC5	TRUE	3	0.737153	1.53097	1.13406	0.00470925	0.000585065	FALSE	FALSE
ALCAM	24.0081	24.3015	24.4116	25.2793	25.5068	25.3183	ALCAM	Q13740	CD166 antigen OS=Homo sapiens OX=9606 GN=ALCAM PE=1 SV=2	0	46.9983	Q13740	FALSE	0	0.71481	1.54058	1.12769	0.00828806	0.000731019	FALSE	FALSE
TNC	22.4626	22.9146	22.4686	23.6481	23.7987	23.5546	TNC	P24821	Tenascin OS=Homo sapiens OX=9606 GN=TNC PE=1 SV=3	0	17.6284	P24821	FALSE	0	0.595718	1.50798	1.05185	0.0431823	0.0016583	FALSE	FALSE
ANLN	21.9141	22.0742	22.3187	23.0555	23.1678	23.213	ANLN	A0A024RA49	Anillin, actin binding protein (Scraps homolog, Drosophila), isoform CRA_e OS=Homo sapiens OX=9606 GN=ANLN PE=4 SV=1	0	16.8149	A0A024RA49	FALSE	0	0.649958	1.4363	1.04313	0.0114288	0.000842947	FALSE	FALSE
NAP1L1	25.0258	24.977	24.8536	25.9337	25.7618	26.0394	NAP1L1	A0A024RBB7	Nucleosome assembly protein 1-like 1, isoform CRA_a OS=Homo sapiens OX=9606 GN=NAP1L1 PE=3 SV=1	0	43.9898	A0A024RBB7	FALSE	0	0.609602	1.30944	0.959521	0.00790926	0.000716869	FALSE	FALSE
VASN	23.6369	23.8608	23.7091	24.6278	24.5445	24.6273	VASN	Q6EMK4	Vasorin OS=Homo sapiens OX=9606 GN=VASN PE=1 SV=1	0	25.5572	Q6EMK4	FALSE	0	0.542547	1.186	0.864272	0.0100017	0.000793039	FALSE	FALSE
FH	25.6988	25.7869	25.8774	26.5349	26.4961	26.6055	FH	A0A0S2Z4C3	Fumarate hydratase isoform 1 (Fragment) OS=Homo sapiens OX=9606 GN=FH PE=2 SV=1	0	54.7059	A0A0S2Z4C3	FALSE	0	0.446739	1.06891	0.757825	0.026945	0.00127565	FALSE	FALSE
P4HB	28.5263	28.3245	28.3469	27.702	27.6745	27.6552	P4HB	A0A024R8S5	Protein disulfide-isomerase OS=Homo sapiens OX=9606 GN=P4HB PE=2 SV=1	0	70.6693	A0A024R8S5	FALSE	0	-1.03738	-0.406541	-0.721961	0.0458628	0.00171813	FALSE	FALSE
XRCC6	26.4005	26.3397	26.2132	25.5978	25.5563	25.6229	XRCC6	P12956	X-ray repair cross-complementing protein 6 OS=Homo sapiens OX=9606 GN=XRCC6 PE=1 SV=2	0	49.2611	P12956	FALSE	0	-1.03458	-0.416404	-0.72549	0.0372153	0.00152425	FALSE	FALSE
MRC2	25.2221	25.0685	25.0003	24.4127	24.312	24.3725	MRC2	Q9UBG0	C-type mannose receptor 2 OS=Homo sapiens OX=9606 GN=MRC2 PE=1 SV=2	0	28.5328	Q9UBG0	FALSE	0	-1.05321	-0.409231	-0.731219	0.0490409	0.00178339	FALSE	FALSE
HDLBP	26.2265	26.0357	26.134	25.36	25.3716	25.4544	HDLBP	A0A024R4E5	High density lipoprotein binding protein (Vigilin), isoform CRA_a OS=Homo sapiens OX=9606 GN=HDLBP PE=1 SV=1	0	46.2934	A0A024R4E5	FALSE	0	-1.04955	-0.423857	-0.736705	0.0362448	0.00150084	FALSE	FALSE
P42785-2	23.3931	23.3495	23.235	22.6785	22.5313	22.3929	PRCP	P42785	Isoform 2 of Lysosomal Pro-X carboxypeptidase OS=Homo sapiens OX=9606 GN=PRCP	0	11.7988	P42785-2	FALSE	0	-1.14064	-0.442756	-0.791696	0.0494519	0.00179117	FALSE	FALSE
Q59E93	27.3793	27.1474	27.2602	26.4522	26.5051	26.3898	ANPEP	Q59E93	Aminopeptidase (Fragment) OS=Homo sapiens OX=9606 PE=2 SV=1	0	49.0276	Q59E93	FALSE	0	-1.13836	-0.48812	-0.81324	0.0208426	0.00112281	FALSE	FALSE
TPP1	25.5911	25.4943	25.5007	24.6951	24.7115	24.7374	TPP1	D3DQU2	Tripeptidyl peptidase I, isoform CRA_a OS=Homo sapiens OX=9606 GN=TPP1 PE=4 SV=1	0	23.0769	D3DQU2	FALSE	0	-1.10532	-0.522851	-0.814084	0.00624857	0.000652081	FALSE	FALSE
P49748-3	25.7962	25.9529	25.924	24.9547	24.947	25.1658	ACADVL	P49748	Isoform 3 of Very long-chain specific acyl-CoA dehydrogenase, mitochondrial OS=Homo sapiens OX=9606 GN=ACADVL	0	52.5074	P49748-3	FALSE	0	-1.20682	-0.530267	-0.868541	0.0161476	0.00098914	FALSE	FALSE
PPP1CB	24.3252	24.3313	24.3307	23.3512	23.4269	23.5316	PPP1CB	P62140	Serine/threonine-protein phosphatase PP1-beta catalytic subunit OS=Homo sapiens OX=9606 GN=PPP1CB PE=1 SV=3	0	58.104	P62140	FALSE	0	-1.19639	-0.588601	-0.892495	0.0032551	0.000510366	FALSE	FALSE
EPHX1	25.114	25.1238	25.2837	24.1056	24.3842	24.3117	EPHX1	R4SBI6	Epoxide hydrolase OS=Homo sapiens OX=9606 GN=EPHX1 PE=2 SV=1	0	55.8242	R4SBI6	FALSE	0	-1.26204	-0.551265	-0.906651	0.017198	0.00102042	FALSE	FALSE
ACAA1	23.8424	23.573	23.5713	22.8387	22.6721	22.6337	ACAA1	P09110	3-ketoacyl-CoA thiolase, peroxisomal OS=Homo sapiens OX=9606 GN=ACAA1 PE=1 SV=2	0	47.1698	P09110	FALSE	0	-1.31625	-0.578559	-0.947404	0.0160847	0.00098726	FALSE	FALSE
Q15084-2	28.1936	28.2943	28.1755	27.2866	27.2671	27.1658	PDIA6	Q15084	Isoform 2 of Protein disulfide-isomerase A6 OS=Homo sapiens OX=9606 GN=PDIA6	0	47.561	Q15084-2	FALSE	0	-1.28542	-0.677203	-0.981313	0.000827675	0.000318292	FALSE	FALSE
HNRNPA3	24.1086	24.3288	23.9301	23.1936	23.0455	23.163	HNRNPA3	P51991	Heterogeneous nuclear ribonucleoprotein A3 OS=Homo sapiens OX=9606 GN=HNRNPA3 PE=1 SV=2	0	24.8677	P51991	FALSE	0	-1.37742	-0.599548	-0.988484	0.0178392	0.0010394	FALSE	FALSE
B2RAU5	24.5129	24.329	24.5878	23.0122	23.1917	23.3368		B2RAU5	Sorting nexin OS=Homo sapiens OX=9606 PE=2 SV=1	0	32.605	B2RAU5	FALSE	0	-1.68162	-0.911039	-1.29633	0.000412982	0.000257615	FALSE	FALSE
RANBP2	22.7655	22.6013	22.3582	21.7157	21.529	21.4736	RANBP2	P49792	E3 SUMO-protein ligase RanBP2 OS=Homo sapiens OX=9606 GN=RANBP2 PE=1 SV=2	0	6.45161	P49792	FALSE	0	-1.4147	-0.589742	-1.00222	0.0275983	0.00129165	FALSE	FALSE
Q5U000	25.3363	25.253	25.3603	24.3248	24.2669	24.3887		Q5U000	Cathepsin Z OS=Homo sapiens OX=9606 PE=2 SV=1	0	21.4521	Q5U000	FALSE	0	-1.29022	-0.689306	-0.989763	0.000594856	0.000286738	FALSE	FALSE
EIF4E2	23.7221	23.5786	23.6938	22.5892	22.642	22.7446	EIF4E2	O60573	Eukaryotic translation initiation factor 4E type 2 OS=Homo sapiens OX=9606 GN=EIF4E2 PE=1 SV=1	0	15.102	O60573	FALSE	0	-1.31974	-0.692717	-1.00623	0.000897046	0.00032704	FALSE	FALSE
COL6A1	26.6717	26.4832	26.6166	25.3899	25.6269	25.7299	COL6A1	P12109	Collagen alpha-1(VI) chain OS=Homo sapiens OX=9606 GN=COL6A1 PE=1 SV=3	0	42.4125	P12109	FALSE	0	-1.38457	-0.631945	-1.00826	0.0102929	0.000803326	FALSE	FALSE
SUCLG1	24.4884	24.3194	24.5183	23.3711	23.2512	23.6423	SUCLG1	P53597	Succinate--CoA ligase [ADP/GDP-forming] subunit alpha, mitochondrial OS=Homo sapiens OX=9606 GN=SUCLG1 PE=1 SV=4	0	22.8324	P53597	FALSE	0	-1.42064	-0.620383	-1.02051	0.0172446	0.0010218	FALSE	FALSE
GFPT1	24.3728	24.4734	24.5809	23.3573	23.3428	23.6244	GFPT1	Q06210	Glutamine--fructose-6-phosphate aminotransferase [isomerizing] 1 OS=Homo sapiens OX=9606 GN=GFPT1 PE=1 SV=3	0	52.3605	Q06210	FALSE	0	-1.40256	-0.665889	-1.03422	0.00590443	0.000637821	FALSE	FALSE
CTSB	27.8227	27.9054	28.0088	26.8432	26.7731	26.9987	CTSB	A0A024R374	Cathepsin B, isoform CRA_a OS=Homo sapiens OX=9606 GN=CTSB PE=3 SV=1	0	37.4631	A0A024R374	FALSE	0	-1.37814	-0.703149	-1.04065	0.00162641	0.000400101	FALSE	FALSE
O15460-2	24.4724	24.9726	24.9168	23.6475	23.6976	23.8344	P4HA2	O15460	Isoform IIa of Prolyl 4-hydroxylase subunit alpha-2 OS=Homo sapiens OX=9606 GN=P4HA2	0	56.4728	O15460-2	FALSE	0	-1.52052	-0.60104	-1.06078	0.0429808	0.00165381	FALSE	FALSE
hCG_2001986	24.2364	24.1393	24.0564	23.0509	23.0938	23.093	SQOR	A0A024R5X2	HCG2001986, isoform CRA_a OS=Homo sapiens OX=9606 GN=hCG_2001986 PE=4 SV=1	0	35.7778	A0A024R5X2	FALSE	0	-1.36998	-0.759615	-1.0648	0.000218658	0.000214159	FALSE	FALSE
B2R7U4	22.5883	22.9936	22.961	20.7232	21.1787	21.308		B2R7U4	Heme oxygenase OS=Homo sapiens OX=9606 PE=2 SV=1	0	22.5694	B2R7U4	FALSE	0	-2.33073	-1.22462	-1.77768	0.000877598	0.000324609	TRUE	TRUE
YWHAQ	26.5707	26.4284	26.5878	25.4221	25.3219	25.6165	YWHAQ	P27348	14-3-3 protein theta OS=Homo sapiens OX=9606 GN=YWHAQ PE=1 SV=1	0	60	P27348	FALSE	0	-1.43107	-0.719834	-1.07545	0.00215652	0.000440943	FALSE	FALSE
ASAH1	23.9373	23.5857	23.7087	22.5407	22.8344	22.5974	ASAH1	D3DSQ1	N-acylsphingosine amidohydrolase (Acid ceramidase) 1, isoform CRA_c OS=Homo sapiens OX=9606 GN=ASAH1 PE=4 SV=1	0	15.2015	D3DSQ1	FALSE	0	-1.49514	-0.677612	-1.08638	0.0112234	0.000835833	FALSE	FALSE
TMEM119	24.4876	24.3833	24.3556	23.4208	23.3238	23.1972	TMEM119	Q4V9L6	Transmembrane protein 119 OS=Homo sapiens OX=9606 GN=TMEM119 PE=1 SV=1	0	16.6078	Q4V9L6	FALSE	0	-1.42153	-0.768247	-1.09489	0.000439693	0.000262571	FALSE	FALSE
Q9H8Y8-3	24.1573	24.0706	23.935	22.9687	22.8074	23.0197	GORASP2	Q9H8Y8	Isoform 3 of Golgi reassembly-stacking protein 2 OS=Homo sapiens OX=9606 GN=GORASP2	0	17.8879	Q9H8Y8-3	FALSE	0	-1.46622	-0.77843	-1.12233	0.000693454	0.000300608	FALSE	FALSE
UGGT1	24.8554	24.9212	25.2781	23.8458	24.0425	23.7975	UGGT1	Q9NYU2	UDP-glucose,glycoprotein glucosyltransferase 1 OS=Homo sapiens OX=9606 GN=UGGT1 PE=1 SV=3	0	46.881	Q9NYU2	FALSE	0	-1.5548	-0.691142	-1.12297	0.0141764	0.000929597	FALSE	FALSE
PCBP1	26.2133	26.141	26.2963	25.0788	24.8453	25.3347	PCBP1	Q15365	Poly(rC)-binding protein 1 OS=Homo sapiens OX=9606 GN=PCBP1 PE=1 SV=2	0	66.0112	Q15365	FALSE	0	-1.55772	-0.703516	-1.13062	0.0116974	0.000852225	FALSE	FALSE
FKBP9	25.4514	25.3635	25.1531	24.188	24.1651	24.0657	FKBP9	A0A090N8P3	Peptidylprolyl isomerase OS=Homo sapiens OX=9606 GN=FKBP9 PE=4 SV=1	0	40.5263	A0A090N8P3	FALSE	0	-1.53344	-0.832694	-1.18307	0.000389184	0.000252987	FALSE	FALSE
COL6A3	25.7601	26.0692	26.2414	24.7026	24.9693	24.7907	COL6A3	D9ZGF2	Collagen, type VI, alpha 3 OS=Homo sapiens OX=9606 GN=COL6A3 PE=4 SV=1	0	51.5895	D9ZGF2	FALSE	0	-1.65117	-0.75427	-1.20272	0.0101833	0.000799462	FALSE	FALSE
P4HA1	26.2893	26.172	26.2615	25.1927	24.8774	25.0244	P4HA1	P13674	Prolyl 4-hydroxylase subunit alpha-1 OS=Homo sapiens OX=9606 GN=P4HA1 PE=1 SV=2	0	60.2996	P13674	FALSE	0	-1.56188	-0.856958	-1.20942	0.000294752	0.00023314	FALSE	FALSE
P48059-3	23.194	23.0153	23.2539	21.8866	21.912	22.0162	LIMS1	P48059	Isoform 3 of LIM and senescent cell antigen-like-containing domain protein 1 OS=Homo sapiens OX=9606 GN=LIMS1	0	22.739	P48059-3	FALSE	0	-1.54921	-0.883087	-1.21615	8.7e-05	0.000169762	FALSE	FALSE
NNMT	23.8157	23.987	24.0288	22.9751	22.5575	22.6388	NNMT	Q6FH49	NNMT protein OS=Homo sapiens OX=9606 GN=NNMT PE=2 SV=1	0	41.6667	Q6FH49	FALSE	0	-1.6394	-0.800593	-1.22	0.00371682	0.000535266	FALSE	FALSE
HADHA	25.7964	25.7643	25.8698	24.5055	24.6642	24.5887	HADHA	H0YFD6	Trifunctional enzyme subunit alpha, mitochondrial OS=Homo sapiens OX=9606 GN=HADHA PE=1 SV=2	0	53.1566	H0YFD6	FALSE	0	-1.53053	-0.917586	-1.22406	1.05e-05	0.000107034	FALSE	FALSE
DNAJC10	22.9742	22.7644	22.6325	21.6005	21.5468	21.5496	DNAJC10	Q8IXB1	DnaJ homolog subfamily C member 10 OS=Homo sapiens OX=9606 GN=DNAJC10 PE=1 SV=2	0	17.4023	Q8IXB1	FALSE	0	-1.58151	-0.868	-1.22475	0.000292233	0.000232547	FALSE	FALSE
HADHB	25.5532	25.4691	25.3739	24.2552	24.1273	24.3315	HADHB	P55084	Trifunctional enzyme subunit beta, mitochondrial OS=Homo sapiens OX=9606 GN=HADHB PE=1 SV=3	0	57.8059	P55084	FALSE	0	-1.55707	-0.897681	-1.22738	5.72e-05	0.000153736	FALSE	FALSE
AKR1C1	24.2687	23.9715	24.4132	22.9553	23.0017	22.9708	AKR1C1	Q04828	Aldo-keto reductase family 1 member C1 OS=Homo sapiens OX=9606 GN=AKR1C1 PE=1 SV=1	0	45.2012	Q04828	FALSE	0	-1.64125	-0.842458	-1.24185	0.00144989	0.000383651	FALSE	FALSE
NAGLU	22.2598	21.9102	21.9881	20.8727	20.9958	20.5627	NAGLU	P54802	Alpha-N-acetylglucosaminidase OS=Homo sapiens OX=9606 GN=NAGLU PE=1 SV=2	0	15.6124	P54802	FALSE	0	-1.70028	-0.784252	-1.24227	0.00898285	0.000756516	FALSE	FALSE
PLBD2	23.9628	23.6945	24.1796	22.9807	22.456	22.6669	PLBD2	Q8NHP8	Putative phospholipase B-like 2 OS=Homo sapiens OX=9606 GN=PLBD2 PE=1 SV=2	0	23.4295	Q8NHP8	FALSE	0	-1.77395	-0.714863	-1.2444	0.0368626	0.00151574	FALSE	FALSE
CTSC	24.6157	24.7118	24.7232	23.4723	23.1823	23.4836	CTSC	P53634	Dipeptidyl peptidase 1 OS=Homo sapiens OX=9606 GN=CTSC PE=1 SV=2	0	26.9978	P53634	FALSE	0	-1.66538	-0.942972	-1.30418	0.000109919	0.000179806	FALSE	FALSE
A8K132	20.6479	20.526	20.4131	18.8322	19.3925	18.8784		A8K132	cDNA FLJ75476, highly similar to Homo sapiens glutaminase (GLS), mRNA OS=Homo sapiens OX=9606 PE=2 SV=1	0	46.4873	A8K132	TRUE	3	-1.99654	-0.992727	-1.49463	0.00269057	0.000476238	FALSE	FALSE
SPR	20.6265	20.4701	20.8178	19.4211	19.4488	19.1173	SPR	P35270	Sepiapterin reductase OS=Homo sapiens OX=9606 GN=SPR PE=1 SV=1	0	7.27969	P35270	TRUE	3	-1.73285	-0.885258	-1.30905	0.00158807	0.000396568	FALSE	FALSE
TALDO1	27.2103	26.9745	27.1344	25.7307	25.6266	26.0203	TALDO1	P37837	Transaldolase OS=Homo sapiens OX=9606 GN=TALDO1 PE=1 SV=2	0	46.2908	P37837	FALSE	0	-1.7226	-0.905141	-1.31387	0.000876635	0.000324489	FALSE	FALSE
TGOLN2	24.2905	23.8673	24.0297	22.8683	22.8731	22.4599	TGOLN2	O43493	Trans-Golgi network integral membrane protein 2 OS=Homo sapiens OX=9606 GN=TGOLN2 PE=1 SV=3	0	22.9645	O43493	FALSE	0	-1.81699	-0.840442	-1.32872	0.00864908	0.000744336	FALSE	FALSE
MOGS	24.6116	24.6887	24.7602	22.948	23.4571	23.6273	MOGS	Q13724	Mannosyl-oligosaccharide glucosidase OS=Homo sapiens OX=9606 GN=MOGS PE=1 SV=5	0	33.2139	Q13724	FALSE	0	-1.87468	-0.810717	-1.3427	0.0190448	0.00107495	FALSE	FALSE
B2R665	23.545	23.4838	23.6015	22.6855	22.4555	22.652		B2R665	cDNA, FLJ92810, highly similar to Homo sapiens protein phosphatase 1G (formerly 2C), magnesium-dependent, gamma isoform (PPM1G), mRNA OS=Homo sapiens OX=9606 PE=2 SV=1	0	23.9927	B2R665	FALSE	0	-1.27595	-0.615606	-0.945776	0.00455769	0.000577721	FALSE	FALSE
P23219-5	25.5698	25.5753	25.6898	24.1951	24.0967	24.456	PTGS1	P23219	Isoform 5 of Prostaglandin G/H synthase 1 OS=Homo sapiens OX=9606 GN=PTGS1	0	34.9206	P23219-5	FALSE	0	-1.73714	-0.987572	-1.36236	9.55e-05	0.000173714	FALSE	FALSE
Q9NQC3-2	28.3931	28.5769	28.3487	27.0863	26.9511	27.1192	RTN4	Q9NQC3	Isoform 2 of Reticulon-4 OS=Homo sapiens OX=9606 GN=RTN4	0	68.3646	Q9NQC3-2	FALSE	0	-1.72609	-1.04862	-1.38736	5.48e-06	9.4e-05	FALSE	FALSE
Q9H6S3-3	20.678	20.331	21.0458	19.3951	19.3154	19.1746	EPS8L2	Q9H6S3	Isoform 3 of Epidermal growth factor receptor kinase substrate 8-like protein 2 OS=Homo sapiens OX=9606 GN=EPS8L2	0	7.52394	Q9H6S3-3	TRUE	3	-1.93603	-0.843748	-1.38989	0.0176102	0.00103263	FALSE	FALSE
TMEM214	25.5381	25.0447	25.4023	24.0988	23.8043	23.86	TMEM214	Q6NUQ4	Transmembrane protein 214 OS=Homo sapiens OX=9606 GN=TMEM214 PE=1 SV=2	0	32.9463	Q6NUQ4	FALSE	0	-1.87537	-0.939315	-1.40734	0.00234387	0.000453695	FALSE	FALSE
AGPS	23.8402	23.6526	23.7563	22.4116	22.0596	22.5003	AGPS	O00116	Alkyldihydroxyacetonephosphate synthase, peroxisomal OS=Homo sapiens OX=9606 GN=AGPS PE=1 SV=1	0	35.1064	O00116	FALSE	0	-1.8479	-1.00391	-1.42591	0.000384655	0.000252083	FALSE	FALSE
PCYOX1	24.7949	24.8228	24.7475	23.2497	23.2688	23.547	PCYOX1	Q9UHG3	Prenylcysteine oxidase 1 OS=Homo sapiens OX=9606 GN=PCYOX1 PE=1 SV=3	0	48.5149	Q9UHG3	FALSE	0	-1.78678	-1.07965	-1.43322	7.11e-06	9.91e-05	FALSE	FALSE
RAB1A	24.7074	25.2578	24.9909	23.862	23.6013	23.1709	RAB1A	Q5U0I6	H,sapiens ras-related Hrab1A protein OS=Homo sapiens OX=9606 GN=RAB1A PE=2 SV=1	0	68.2927	Q5U0I6	FALSE	0	-2.06328	-0.817961	-1.44062	0.0420252	0.00163247	FALSE	FALSE
COL6A2	25.4484	25.2038	25.3044	23.9364	24.1687	23.465	COL6A2	P12110	Collagen alpha-2(VI) chain OS=Homo sapiens OX=9606 GN=COL6A2 PE=1 SV=4	0	36.212	P12110	FALSE	0	-2.01325	-0.911073	-1.46216	0.0114236	0.000842768	FALSE	FALSE
B4DTU7	23.665	23.6577	23.644	21.9918	22.4677	22.0317	ALDH1L2	B4DTU7	10-formyltetrahydrofolate dehydrogenase OS=Homo sapiens OX=9606 PE=2 SV=1	0	24.2687	B4DTU7	FALSE	0	-1.92593	-1.05773	-1.49183	0.000287064	0.000231325	FALSE	FALSE
MFGE8	23.622	23.6756	23.4025	22.1591	21.9649	21.6339	MFGE8	A0A024RC55	Milk fat globule-EGF factor 8 protein, isoform CRA_a OS=Homo sapiens OX=9606 GN=MFGE8 PE=4 SV=1	0	15.7623	A0A024RC55	FALSE	0	-2.11881	-1.17601	-1.64741	0.000212131	0.000212401	TRUE	TRUE
Q13308-6	24.5095	24.4469	24.5086	23.0143	22.9432	22.3751	PTK7	Q13308	Isoform 6 of Inactive tyrosine-protein kinase 7 OS=Homo sapiens OX=9606 GN=PTK7	0	26.9017	Q13308-6	FALSE	0	-2.2333	-1.18827	-1.71079	0.000658019	0.000295725	TRUE	TRUE
SUCLG2	23.5868	23.6256	23.7547	22.1171	21.538	21.8368	SUCLG2	Q96I99	Succinate--CoA ligase [GDP-forming] subunit beta, mitochondrial OS=Homo sapiens OX=9606 GN=SUCLG2 PE=1 SV=2	0	41.4352	Q96I99	FALSE	0	-2.2967	-1.35341	-1.82506	2.28e-05	0.000126021	TRUE	TRUE
GGT7	20.756	21.1942	21.5607	19.6062	19.4544	18.9528	GGT7	A5D8W8	Gamma-glutamyltransferase 7 OS=Homo sapiens OX=9606 GN=GGT7 PE=2 SV=1	0.002	4.07855	A5D8W8	TRUE	3	-2.55024	-1.11476	-1.8325	0.017068	0.00101656	TRUE	TRUE
STING	25.0252	24.9321	24.9439	23.1048	22.8477	23.1456	STING1	A0A2R3XZB7	Stimulator of interferon protein OS=Homo sapiens OX=9606 GN=STING PE=2 SV=1	0	57.2559	A0A2R3XZB7	FALSE	0	-2.28681	-1.58189	-1.93435	9.78e-11	2.03e-05	TRUE	TRUE
APPL2	23.3352	22.9776	23.4648	20.7866	21.6338	21.5537	APPL2	Q8NEU8	DCC-interacting protein 13-beta OS=Homo sapiens OX=9606 GN=APPL2 PE=1 SV=3	0	35.241	Q8NEU8	FALSE	0	-2.65569	-1.2133	-1.9345	0.0101673	0.000798897	TRUE	TRUE
HEL117	23.1233	22.5409	22.9773	21.5264	20.5349	20.5815	ERLEC1	V9HWD3	Epididymis luminal protein 117 OS=Homo sapiens OX=9606 GN=HEL117 PE=2 SV=1	0	30.0207	V9HWD3	FALSE	0	-2.84284	-1.15632	-1.99958	0.0342096	0.00145179	TRUE	TRUE
A0A140VJL6	21.8381	21.6387	21.9897	19.5884	19.4865	20.3717	IAH1	A0A140VJL6	Testicular tissue protein Li 92 OS=Homo sapiens OX=9606 PE=2 SV=1	0	31.4516	A0A140VJL6	TRUE	2	-2.7094	-1.30396	-2.00668	0.00474379	0.000586727	TRUE	TRUE
NAPRT	21.4099	21.6939	21.8089	19.7634	19.7643	19.3332	NAPRT	G5E977	Nicotinate phosphoribosyltransferase domain containing 1, isoform CRA_d OS=Homo sapiens OX=9606 GN=NAPRT PE=1 SV=1	0	8.90411	G5E977	TRUE	3	-2.50895	-1.52553	-2.01724	5.26e-06	9.32e-05	TRUE	TRUE
ITPR3	20.9982	21.5745	21.8616	19.2267	19.4277	19.6562	ITPR3	Q14573	Inositol 1,4,5-trisphosphate receptor type 3 OS=Homo sapiens OX=9606 GN=ITPR3 PE=1 SV=2	0	1.83452	Q14573	TRUE	3	-2.71442	-1.36804	-2.04123	0.00207366	0.000435151	TRUE	TRUE
A0A0A0MSG2	24.1323	23.9966	24.0335	21.7573	22.0824	22.1221	FHL2	A0A0A0MSG2	Four and a half LIM domains protein 2 OS=Homo sapiens OX=9606 GN=FHL2 PE=1 SV=1	0	49.6203	A0A0A0MSG2	FALSE	0	-2.45374	-1.67992	-2.06683	3.42e-10	2.35e-05	TRUE	TRUE
BIN1	22.1674	21.5713	21.4005	20.1656	19.527	19.1324	BIN1	O00499	Myc box-dependent-interacting protein 1 OS=Homo sapiens OX=9606 GN=BIN1 PE=1 SV=1	0	6.74536	O00499	TRUE	2	-2.97448	-1.23501	-2.10474	0.0286334	0.00131691	TRUE	TRUE
B2R7P8	24.6476	24.5122	24.831	23.517	23.2946	23.742		B2R7P8	cDNA, FLJ93545, highly similar to Homo sapiens 5-aminoimidazole-4-carboxamide ribonucleotide formyltransferase/IMP cyclohydrolase (ATIC), mRNA OS=Homo sapiens OX=9606 PE=2 SV=1	0	62.6689	B2R7P8	FALSE	0	-1.59023	-0.701322	-1.14578	0.0155064	0.000969914	FALSE	FALSE
MTMR6	21.3609	21.2783	21.3867	19.6139	19.2589	18.7632	MTMR6	Q9Y217	Myotubularin-related protein 6 OS=Homo sapiens OX=9606 GN=MTMR6 PE=1 SV=3	0.002	4.66989	Q9Y217	TRUE	3	-2.73765	-1.52218	-2.12992	0.000201011	0.000209342	TRUE	TRUE
HEL-S-112	24.5654	24.6239	24.1064	22.1275	22.6109	22.0735	PDLIM1	V9HW92	Epididymis secretory protein Li 112 OS=Homo sapiens OX=9606 GN=HEL-S-112 PE=2 SV=1	0	54.4073	V9HW92	FALSE	0	-2.74564	-1.57697	-2.1613	6.6e-05	0.000158927	TRUE	TRUE
ENPP1	24.6163	24.4981	24.8959	22.1099	22.082	23.2999	ENPP1	P22413	Ectonucleotide pyrophosphatase/phosphodiesterase family member 1 OS=Homo sapiens OX=9606 GN=ENPP1 PE=1 SV=2	0	35.5676	P22413	FALSE	0	-3.12081	-1.22487	-2.17284	0.0453512	0.00170671	TRUE	TRUE
TSNAX	22.3893	22.2966	22.6824	19.9353	21.0363	19.7432	TSNAX	A0A024R3V8	Translin-associated factor X, isoform CRA_c OS=Homo sapiens OX=9606 GN=TSNAX PE=4 SV=1	0	25.8621	A0A024R3V8	TRUE	1	-3.16779	-1.26795	-2.21787	0.0389337	0.00156328	TRUE	TRUE
DHRS1	21.6954	21.5727	21.4065	19.5681	19.1801	19.0839	DHRS1	Q96LJ7	Dehydrogenase/reductase SDR family member 1 OS=Homo sapiens OX=9606 GN=DHRS1 PE=1 SV=1	0	12.1406	Q96LJ7	TRUE	3	-2.74436	-1.8173	-2.28083	1.19e-08	3.61e-05	TRUE	TRUE
Q15121-2	21.4312	22.1068	22.4223	19.6161	19.8886	19.1876	PEA15	Q15121	Isoform 2 of Astrocytic phosphoprotein PEA-15 OS=Homo sapiens OX=9606 GN=PEA15	0	11.2583	Q15121-2	TRUE	3	-3.24379	-1.60154	-2.42267	0.00305758	0.000498788	TRUE	TRUE
PSMB10	21.6552	21.852	22.1042	19.346	19.5261	19.4482	PSMB10	P40306	Proteasome subunit beta type-10 OS=Homo sapiens OX=9606 GN=PSMB10 PE=1 SV=1	0	7.32601	P40306	TRUE	3	-2.84421	-2.01652	-2.43037	3.03e-12	1.42e-05	TRUE	TRUE
MAN2B2	21.9107	22.2042	21.8084	19.1906	19.9882	18.7016	MAN2B2	Q4VC00	Alpha-mannosidase OS=Homo sapiens OX=9606 GN=MAN2B2 PE=2 SV=1	0	6.24381	Q4VC00	TRUE	1	-3.57727	-1.78469	-2.68098	0.00252719	0.000465769	TRUE	TRUE
B3KRK1	21.147	21.1481	20.8824	22.2656	21.9732	21.9784		B3KRK1	cDNA FLJ34442 fis, clone HLUNG2001507, highly similar to Amphoterin-induced protein 2 OS=Homo sapiens OX=9606 PE=2 SV=1	0	5.55556	B3KRK1	FALSE	0	0.613565	1.41294	1.01325	0.0182724	0.0010522	FALSE	FALSE
APOOL	22.3271	23.277	22.2904	19.998	19.64	20.0753	APOOL	A0A087WYF7	MICOS complex subunit OS=Homo sapiens OX=9606 GN=APOOL PE=1 SV=1	0	20.8955	A0A087WYF7	TRUE	1	-3.53434	-1.91984	-2.72709	0.000386074	0.000252366	TRUE	TRUE
MSR1	22.1951	21.9275	22.1921	19.4093	19.6828	18.4201	MSR1	B4DDJ5	cDNA FLJ55770, highly similar to Macrophage scavenger receptor types I and II OS=Homo sapiens OX=9606 GN=MSR1 PE=1 SV=1	0.001	5.75693	B4DDJ5	TRUE	3	-3.83131	-2.03707	-2.93419	0.000669494	0.000297318	TRUE	TRUE
WDFY1	22.3304	22.8907	22.5812	19.9008	19.5684	19.0497	WDFY1	A0A024R488	WD repeat and FYVE domain containing 1, isoform CRA_a OS=Homo sapiens OX=9606 GN=WDFY1 PE=4 SV=1	0	9.26829	A0A024R488	TRUE	3	-3.79401	-2.39486	-3.09444	6.01e-07	6.3e-05	TRUE	TRUE
NDUFA4	22.3287	22.7934	22.2894	19.1522	20.0071	18.8915	NDUFA4	O00483	Cytochrome c oxidase subunit NDUFA4 OS=Homo sapiens OX=9606 GN=NDUFA4 PE=1 SV=1	0	37.037	O00483	TRUE	3	-3.97662	-2.26383	-3.12023	9.11e-05	0.000171673	TRUE	TRUE
A8KAP9	23.709	23.9251	23.9354	23.0374	23.0795	22.9119		A8KAP9	cDNA FLJ78448, highly similar to Homo sapiens argininosuccinate synthetase (ASS), transcript variant 1, mRNA OS=Homo sapiens OX=9606 PE=2 SV=1	0	32.767	A8KAP9	FALSE	0	-1.18881	-0.504996	-0.846903	0.0229797	0.00117719	FALSE	FALSE
FAH	22.547	22.2684	21.9734	18.7742	19.4337	19.1608	FAH	P16930	Fumarylacetoacetase OS=Homo sapiens OX=9606 GN=FAH PE=1 SV=2	0	21.0024	P16930	TRUE	1	-3.75585	-2.52429	-3.14007	2.75e-09	3e-05	TRUE	TRUE
B2RB23	23.5355	23.6286	23.7289	22.8567	22.8069	22.9153		B2RB23	cDNA, FLJ95265, highly similar to Homo sapiens acetyl-Coenzyme A acyltransferase 2 (mitochondrial 3-oxoacyl-Coenzyme A thiolase) (ACAA2), nuclear gene encoding mitochondrial protein, mRNA OS=Homo sapiens OX=9606 PE=2 SV=1	0	57.4307	B2RB23	FALSE	0	-1.08556	-0.457192	-0.771377	0.0250345	0.00122853	FALSE	FALSE
GPC1	22.7733	22.4703	22.1067	19.7355	19.6521	18.4946	GPC1	P35052	Glypican-1 OS=Homo sapiens OX=9606 GN=GPC1 PE=1 SV=2	0	10.7527	P35052	TRUE	3	-4.15796	-2.15411	-3.15604	0.00120111	0.000359406	TRUE	TRUE
LOXL4	22.5874	22.4097	21.989	19.2341	19.8377	18.3723	LOXL4	Q96JB6	Lysyl oxidase homolog 4 OS=Homo sapiens OX=9606 GN=LOXL4 PE=1 SV=1	0	6.61376	Q96JB6	TRUE	3	-4.21651	-2.14479	-3.18065	0.00171949	0.000408598	TRUE	TRUE
RAP2B	22.6562	22.8089	22.5963	19.4615	19.7034	18.7259	RAP2B	P61225	Ras-related protein Rap-2b OS=Homo sapiens OX=9606 GN=RAP2B PE=1 SV=1	0.001	6.55738	P61225	TRUE	3	-4.09908	-2.68126	-3.39017	3.61e-08	4.19e-05	TRUE	TRUE
Q53F55	22.7712	22.2524	22.5445	19.0733	19.5194	18.7903	DTYMK	Q53F55	Deoxythymidylate kinase (Thymidylate kinase) variant (Fragment) OS=Homo sapiens OX=9606 PE=2 SV=1	0	9.43396	Q53F55	TRUE	3	-4.02421	-2.76593	-3.39507	2.17e-10	2.22e-05	TRUE	TRUE
MACROD1	22.3167	23.4592	22.96	19.5529	19.5395	19.132	MACROD1	Q9BQ69	O-acetyl-ADP-ribose deacetylase MACROD1 OS=Homo sapiens OX=9606 GN=MACROD1 PE=1 SV=2	0	14.7692	Q9BQ69	TRUE	3	-4.32888	-2.67892	-3.5039	2.09e-06	7.79e-05	TRUE	TRUE
HSD17B2	22.9097	22.8141	22.7333	19.55	19.6378	18.7497	HSD17B2	P37059	Estradiol 17-beta-dehydrogenase 2 OS=Homo sapiens OX=9606 GN=HSD17B2 PE=1 SV=1	0	14.7287	P37059	TRUE	3	-4.1887	-2.82435	-3.50653	1.98e-09	2.87e-05	TRUE	TRUE
A8K2Q6	24.4516	24.724	24.4266	23.7349	23.4817	23.6399		A8K2Q6	Peptidyl-prolyl cis-trans isomerase OS=Homo sapiens OX=9606 PE=2 SV=1	0	17.4528	A8K2Q6	FALSE	0	-1.29934	-0.531137	-0.915237	0.0328256	0.00141843	FALSE	FALSE
TSTA3	22.8846	23.2879	23.1625	19.1077	20.2554	19.4275	GFUS	Q13630	GDP-L-fucose synthase OS=Homo sapiens OX=9606 GN=TSTA3 PE=1 SV=1	0	31.7757	Q13630	TRUE	3	-4.34747	-2.68221	-3.51484	2.47e-06	8.04e-05	TRUE	TRUE
S100A4	22.7561	22.3832	22.4024	18.6767	19.5662	18.7221	S100A4	P26447	Protein S100-A4 OS=Homo sapiens OX=9606 GN=S100A4 PE=1 SV=1	0	16.8317	P26447	TRUE	3	-4.26021	-2.79088	-3.52555	3.18e-08	4.12e-05	TRUE	TRUE
DPP7	23.0934	23.0652	22.9837	19.4858	20.6786	18.3598	DPP7	Q9UHL4	Dipeptidyl peptidase 2 OS=Homo sapiens OX=9606 GN=DPP7 PE=1 SV=3	0	24.7967	Q9UHL4	TRUE	2	-5.01659	-2.06221	-3.5394	0.031288	0.0013813	TRUE	TRUE
TNRC5	22.3205	22.9021	23.3434	19.2363	18.6098	19.5866	CNPY3	A0A024RD07	Trinucleotide repeat containing 5, isoform CRA_c OS=Homo sapiens OX=9606 GN=TNRC5 PE=4 SV=1	0	27.6978	A0A024RD07	TRUE	2	-4.64502	-2.77719	-3.71111	1.2e-05	0.000109892	TRUE	TRUE
PCNP	23.309	22.4457	23.4449	19.3529	19.5294	18.7399	PCNP	Q8WW12	PEST proteolytic signal-containing nuclear protein OS=Homo sapiens OX=9606 GN=PCNP PE=1 SV=2	0	24.7191	Q8WW12	TRUE	3	-4.75662	-2.96158	-3.8591	1.46e-06	7.3e-05	TRUE	TRUE
Q59FU8	23.1698	23.1295	23.0955	19.0676	19.663	19.0801	FAS	Q59FU8	Tumor necrosis factor receptor superfamily, member 6 isoform 1 variant (Fragment) OS=Homo sapiens OX=9606 PE=2 SV=1	0	7.45856	Q59FU8	TRUE	3	-4.37342	-3.34926	-3.86134	3.53e-14	3.77e-06	TRUE	TRUE
CPQ	23.0009	23.3713	22.9225	19.2898	19.5707	18.6803	CPQ	Q9Y646	Carboxypeptidase Q OS=Homo sapiens OX=9606 GN=CPQ PE=1 SV=1	0	7.20339	Q9Y646	TRUE	3	-4.61973	-3.21628	-3.91801	4.39e-11	1.86e-05	TRUE	TRUE
MTHFD2	21.7134	23.6207	23.7741	19.1406	19.0735	19.0566	MTHFD2	P13995	Bifunctional methylenetetrahydrofolate dehydrogenase/cyclohydrolase, mitochondrial OS=Homo sapiens OX=9606 GN=MTHFD2 PE=1 SV=2	0	24.2857	P13995	TRUE	3	-5.4082	-2.48349	-3.94584	0.00952322	0.000776	TRUE	TRUE
SGSH	23.4315	23.2326	23.5293	19.1471	19.8238	19.2723	SGSH	P51688	N-sulphoglucosamine sulphohydrolase OS=Homo sapiens OX=9606 GN=SGSH PE=1 SV=1	0	18.1275	P51688	TRUE	3	-4.54677	-3.42007	-3.98342	3.53e-14	5.31e-06	TRUE	TRUE
TP53I3	22.6187	23.1989	23.5287	19.3206	19.0217	18.8026	TP53I3	Q53FA7	Quinone oxidoreductase PIG3 OS=Homo sapiens OX=9606 GN=TP53I3 PE=1 SV=2	0	8.43373	Q53FA7	TRUE	3	-4.78557	-3.34871	-4.06714	2.16e-11	1.73e-05	TRUE	TRUE
DPM1	23.5946	23.0038	23.4219	18.5314	20.0125	18.7709	DPM1	H0Y368	Dolichol-phosphate mannosyltransferase subunit 1 (Fragment) OS=Homo sapiens OX=9606 GN=DPM1 PE=1 SV=1	0	20.678	H0Y368	TRUE	1	-5.33491	-3.13532	-4.23512	2.55e-05	0.000129207	TRUE	TRUE
FKBP7	23.5132	23.5845	23.2621	19.6777	19.0046	18.4023	FKBP7	Q9Y680	Peptidyl-prolyl cis-trans isomerase FKBP7 OS=Homo sapiens OX=9606 GN=FKBP7 PE=1 SV=2	0	25.6757	Q9Y680	TRUE	3	-5.29648	-3.5537	-4.42509	3.24e-09	3.06e-05	TRUE	TRUE
MIF	24.5267	24.1552	24.6054	19.4798	19.6044	19.0315	MIF	I4AY87	Macrophage migration inhibitory factor (Fragment) OS=Homo sapiens OX=9606 GN=MIF PE=1 SV=1	0.002	7.82609	I4AY87	TRUE	3	-5.6152	-4.49922	-5.05721	3.53e-14	1.41e-06	TRUE	TRUE
Q59FT7	18.6938	19.437	19.3419	20.5081	21.3291	21.3656		Q59FT7	Mitogen-activated protein kinase kinase kinase 7 interacting protein 1 isoform alpha variant (Fragment) OS=Homo sapiens OX=9606 PE=2 SV=1	0	8.64198	Q59FT7	TRUE	3	1.07247	2.74751	1.90999	0.0472074	0.00174815	TRUE	TRUE
B7Z5V6	23.6007	23.6343	23.7256	19.1664	21.1457	21.0043		B7Z5V6	cDNA FLJ57046, highly similar to Lysosomal alpha-glucosidase OS=Homo sapiens OX=9606 PE=2 SV=1	0	12.7329	B7Z5V6	TRUE	1	-4.62473	-1.80473	-3.21473	0.0473031	0.00175029	TRUE	TRUE
CNN1	25.2505	25.2416	25.1097	19.3281	20.027	18.8573	CNN1	P51911	Calponin-1 OS=Homo sapiens OX=9606 GN=CNN1 PE=1 SV=2	0	51.1785	P51911	TRUE	3	-6.58991	-5.00307	-5.79649	3.53e-14	4.46e-06	TRUE	TRUE
A8K9X5	20.5601	20.492	21.1004	22.0257	21.791	22.2225		A8K9X5	cDNA FLJ76472, highly similar to Homo sapiens Fas (TNFRSF6) associated factor 1 (FAF1), transcript variant 1, mRNA OS=Homo sapiens OX=9606 PE=2 SV=1	0	10.3077	A8K9X5	FALSE	0	0.724908	1.86633	1.29562	0.0491911	0.00178623	FALSE	FALSE
RPL22L1	24.9256	25.2032	24.5703	19.1447	19.2422	18.4972	RPL22L1	H0Y8C2	60S ribosomal protein L22-like 1 (Fragment) OS=Homo sapiens OX=9606 GN=RPL22L1 PE=1 SV=1	0	33.8028	H0Y8C2	TRUE	3	-6.64004	-5.23674	-5.93839	3.53e-14	2.04e-06	TRUE	TRUE
B2R4D5	24.5495	24.81	24.9378	23.8177	23.6026	23.9453		B2R4D5	Actin-related protein 2/3 complex subunit 3 OS=Homo sapiens OX=9606 PE=2 SV=1	0	27.5281	B2R4D5	FALSE	0	-1.41017	-0.544362	-0.977266	0.0517467	0.00183435	FALSE	FALSE
HGH1	19.5809	19.2835	19.2776	21.3331	20.437	21.3356	HGH1	Q9BTY7	Protein HGH1 homolog OS=Homo sapiens OX=9606 GN=HGH1 PE=1 SV=1	0	12.5641	Q9BTY7	TRUE	1	0.916199	2.39288	1.65454	0.0552471	0.00189934	FALSE	FALSE
ILK	24.5942	24.5165	24.5006	23.8467	23.7948	23.9422	ILK	A0A0A0MTH3	Integrin-linked protein kinase OS=Homo sapiens OX=9606 GN=ILK PE=1 SV=1	0	36.646	A0A0A0MTH3	FALSE	0	-0.979435	-0.372258	-0.675847	0.0585152	0.0019592	FALSE	FALSE
NANS	25.2983	25.1748	25.1847	24.3286	24.3408	24.6121	NANS	Q9NR45	Sialic acid synthase OS=Homo sapiens OX=9606 GN=NANS PE=1 SV=2	0	52.6462	Q9NR45	FALSE	0	-1.14842	-0.435853	-0.792135	0.0591687	0.00197108	FALSE	FALSE
SSB	25.9133	25.7211	25.5285	24.7248	24.7852	24.9785	SSB	B5BUB5	Autoantigen La (Fragment) OS=Homo sapiens OX=9606 GN=SSB PE=2 SV=1	0	53.6765	B5BUB5	FALSE	0	-1.29727	-0.485672	-0.891469	0.0655314	0.00208543	FALSE	FALSE
A0A096LPI6	24.3066	24.5136	24.6262	23.7833	23.6522	23.6024		A0A096LPI6	Uncharacterized protein (Fragment) OS=Homo sapiens OX=9606 PE=4 SV=2	0	29.3907	A0A096LPI6	FALSE	0	-1.16908	-0.436576	-0.802829	0.0667507	0.0021071	FALSE	FALSE
PSME4	21.2081	21.3366	21.4508	20.0029	19.435	18.6616	PSME4	Q14997	Proteasome activator complex subunit 4 OS=Homo sapiens OX=9606 GN=PSME4 PE=1 SV=2	0	6.07705	Q14997	TRUE	2	-2.86515	-1.06555	-1.96535	0.0687603	0.00214266	FALSE	FALSE
GAA	23.5251	23.5122	23.6099	20.0296	21.1882	18.5341	GAA	A0A024R8Q1	Glucosidase, alpha acid (Pompe disease, glycogen storage disease type II), isoform CRA_a OS=Homo sapiens OX=9606 GN=GAA PE=3 SV=1	0	18.5924	A0A024R8Q1	TRUE	2	-5.31877	-1.94482	-3.6318	0.0773398	0.00229268	FALSE	FALSE
IPO8	19.8384	19.2315	19.6173	20.9194	21.0269	20.5126	IPO8	O15397	Importin-8 OS=Homo sapiens OX=9606 GN=IPO8 PE=1 SV=2	0	11.8611	O15397	TRUE	2	0.672847	1.84159	1.25722	0.0777558	0.00229989	FALSE	FALSE
EPHA2	23.8722	23.4729	23.6358	24.5012	24.4257	24.6382	EPHA2	P29317	Ephrin type-A receptor 2 OS=Homo sapiens OX=9606 GN=EPHA2 PE=1 SV=2	0	32.582	P29317	FALSE	0	0.460752	1.26203	0.861392	0.0781476	0.00230667	FALSE	FALSE
DHRS7	24.1801	24.1291	24.0461	23.4445	23.4817	23.5149	DHRS7	Q9Y394	Dehydrogenase/reductase SDR family member 7 OS=Homo sapiens OX=9606 GN=DHRS7 PE=1 SV=1	0	48.0826	Q9Y394	FALSE	0	-0.935708	-0.340378	-0.638043	0.0800606	0.00233974	FALSE	FALSE
IFITM1	19.4649	19.2111	21.9921	24.8671	24.2618	24.2805	IFITM1	A0A024R210	Interferon induced transmembrane protein 1 (9-27), isoform CRA_a OS=Homo sapiens OX=9606 GN=IFITM1 PE=4 SV=1	0	27.2	A0A024R210	TRUE	2	2.25904	6.23519	4.24712	0.082208	0.00237675	FALSE	FALSE
VASP	18.6232	18.825	18.6595	20.9666	19.9889	20.0167	VASP	A0A0S2Z4I7	Vasodilator-stimulated phosphoprotein isoform 4 (Fragment) OS=Homo sapiens OX=9606 GN=VASP PE=2 SV=1	0	71.5278	A0A0S2Z4I7	TRUE	3	0.859317	2.38371	1.62151	0.0849169	0.00242327	FALSE	FALSE
MSH2	22.8708	22.6117	22.4395	21.3769	21.6395	21.8337	MSH2	P43246	DNA mismatch repair protein Msh2 OS=Homo sapiens OX=9606 GN=MSH2 PE=1 SV=1	0	15.4176	P43246	FALSE	0	-1.50879	-0.539109	-1.02395	0.0898207	0.00250711	FALSE	FALSE
IWS1	20.1814	20.6996	20.4972	19.3496	19.2611	18.6279	IWS1	Q96ST2	Protein IWS1 homolog OS=Homo sapiens OX=9606 GN=IWS1 PE=1 SV=2	0.003	2.3199	Q96ST2	TRUE	3	-2.03381	-0.725933	-1.37987	0.0904161	0.00251726	FALSE	FALSE
CRAT	22.1763	20.8036	21.9239	19.4707	19.7876	19.3389	CRAT	P43155	Carnitine O-acetyltransferase OS=Homo sapiens OX=9606 GN=CRAT PE=1 SV=5	0	6.54952	P43155	TRUE	2	-3.09982	-1.10457	-2.1022	0.0913614	0.00253336	FALSE	FALSE
TSPAN14	19.7277	19.7209	18.573	21.04	21.9874	21.9286	TSPAN14	Q8NG11	Tetraspanin-14 OS=Homo sapiens OX=9606 GN=TSPAN14 PE=1 SV=1	0	10.3704	Q8NG11	TRUE	3	1.21222	3.41069	2.31145	0.0928183	0.00255815	FALSE	FALSE
ACTG1	26.6265	26.8959	25.8054	24.6337	24.8955	24.8593	ACTG1	P63261	Actin, cytoplasmic 2 OS=Homo sapiens OX=9606 GN=ACTG1 PE=1 SV=1	0	76.5333	P63261	FALSE	0	-2.43017	-0.862722	-1.64645	0.0934781	0.00256937	FALSE	FALSE
MCM4	24.3687	24.4764	24.2866	22.9302	23.3426	23.5953	MCM4	A0A024R7U6	DNA helicase OS=Homo sapiens OX=9606 GN=MCM4 PE=3 SV=1	0	40.0927	A0A024R7U6	FALSE	0	-1.60694	-0.568721	-1.08783	0.0952356	0.00259923	FALSE	FALSE
GIGYF2	22.4996	22.2308	22.3406	20.6596	21.4657	20.5808	GIGYF2	I1E4Y6	GRB10-interacting GYF protein 2 OS=Homo sapiens OX=9606 GN=GIGYF2 PE=1 SV=1	0	6.66162	I1E4Y6	FALSE	0	-2.14935	-0.76058	-1.45496	0.0953166	0.0026006	FALSE	FALSE
SYPL2	23.8205	23.9849	23.7983	23.0189	23.1516	22.6665	SYPL2	Q5VXT5	Synaptophysin-like protein 2 OS=Homo sapiens OX=9606 GN=SYPL2 PE=2 SV=1	0	27.2059	Q5VXT5	FALSE	0	-1.36245	-0.482028	-0.92224	0.095433	0.00260258	FALSE	FALSE
CTSA	24.8168	24.7569	24.4764	23.8839	23.9317	23.9499	CTSA	X6R8A1	Carboxypeptidase OS=Homo sapiens OX=9606 GN=CTSA PE=1 SV=1	0	19.8795	X6R8A1	FALSE	0	-1.12605	-0.397009	-0.761527	0.0974357	0.00263655	FALSE	FALSE
ROCK2	21.5998	22.4104	22.4202	20.5575	19.1128	19.0918	ROCK2	A0A2P9DU05	Rho-associated protein kinase OS=Homo sapiens OX=9606 GN=ROCK2 PE=2 SV=1	0	9.2219	A0A2P9DU05	TRUE	2	-3.79171	-1.32047	-2.55609	0.104694	0.00275939	FALSE	FALSE
P3H4	24.2119	24.1426	24.0594	23.5845	23.3793	23.332	P3H4	Q92791	Endoplasmic reticulum protein SC65 OS=Homo sapiens OX=9606 GN=P3H4 PE=1 SV=1	0	39.8169	Q92791	FALSE	0	-1.04773	-0.364415	-0.70607	0.105446	0.0027721	FALSE	FALSE
REXO2	23.5262	23.3758	23.5947	22.4444	22.681	22.8555	REXO2	Q9Y3B8	Oligoribonuclease, mitochondrial OS=Homo sapiens OX=9606 GN=REXO2 PE=1 SV=3	0	11.8143	Q9Y3B8	FALSE	0	-1.24546	-0.431755	-0.838606	0.107441	0.00280582	FALSE	FALSE
A8K6A7	23.3938	23.9861	23.7468	22.7368	22.2584	22.643	MAN2B1	A8K6A7	Alpha-mannosidase OS=Homo sapiens OX=9606 PE=2 SV=1	0	19.3867	A8K6A7	FALSE	0	-1.72695	-0.598647	-1.1628	0.107466	0.00280623	FALSE	FALSE
NAGK	24.1082	24.0536	24.2758	22.8397	21.9645	22.9734	NAGK	Q9UJ70	Isoform 2 of N-acetyl-D-glucosamine kinase OS=Homo sapiens OX=9606 GN=NAGK	0	33.3333	Q9UJ70-2	FALSE	0	-2.3076	-0.799105	-1.55335	0.10809	0.00281677	FALSE	FALSE
MRPL1	19.2208	21.0117	19.4792	22.4879	22.5174	22.3766	MRPL1	Q9BYD6	39S ribosomal protein L1, mitochondrial OS=Homo sapiens OX=9606 GN=MRPL1 PE=1 SV=2	0	17.5385	Q9BYD6	TRUE	2	1.31175	3.80174	2.55674	0.110297	0.00285405	FALSE	FALSE
MCM6	24.4236	24.3479	24.4325	23.5803	23.6145	23.8669	MCM6	Q14566	DNA replication licensing factor MCM6 OS=Homo sapiens OX=9606 GN=MCM6 PE=1 SV=1	0	33.2521	Q14566	FALSE	0	-1.06215	-0.36604	-0.714093	0.111033	0.00286647	FALSE	FALSE
COPG2	19.8977	20.7362	20.8537	22.2493	22.04	21.8263	COPG2	Q9UBF2	Coatomer subunit gamma-2 OS=Homo sapiens OX=9606 GN=COPG2 PE=1 SV=1	0	20.4363	Q9UBF2	FALSE	0	0.78547	2.29984	1.54266	0.116598	0.00296046	FALSE	FALSE
Q6ZUY8	22.8062	22.6671	22.4553	23.5618	23.2965	23.4706		Q6ZUY8	Lipase OS=Homo sapiens OX=9606 PE=2 SV=1	0	12.9676	Q6ZUY8	FALSE	0	0.4044	1.19584	0.80012	0.122819	0.00306563	FALSE	FALSE
MDH1	25.7303	25.7306	26.0126	24.7322	24.5531	25.1272	MDH1	P40925	Isoform 3 of Malate dehydrogenase, cytoplasmic OS=Homo sapiens OX=9606 GN=MDH1	0	45.1705	P40925-3	FALSE	0	-1.52581	-0.514845	-1.02033	0.124228	0.00308948	FALSE	FALSE
PKM2	23.3113	23.3248	23.4018	24.1251	24.0125	24.5	PKM	A0A024R5Z9	Pyruvate kinase OS=Homo sapiens OX=9606 GN=PKM2 PE=3 SV=1	0	70.8098	A0A024R5Z9	FALSE	0	0.43659	1.29659	0.86659	0.125559	0.00311201	FALSE	FALSE
MCM7	24.6455	24.4652	24.6871	23.8567	23.6839	23.9979	MCM7	B2RBA6	DNA replication licensing factor MCM7 OS=Homo sapiens OX=9606 GN=MCM7 PE=2 SV=1	0	43.5327	B2RBA6	FALSE	0	-1.12698	-0.379214	-0.753098	0.126008	0.00311961	FALSE	FALSE
CD63	27.2248	26.837	26.9362	27.7646	27.8007	28.0975	CD63	P08962	CD63 antigen OS=Homo sapiens OX=9606 GN=CD63 PE=1 SV=2	0	8.40336	P08962	FALSE	0	0.44677	1.32974	0.888257	0.12697	0.00313592	FALSE	FALSE
SDF2	20.9448	22.8901	22.1568	19.5459	19.4892	18.9042	SDF2	Q6IBU4	SDF2 protein OS=Homo sapiens OX=9606 GN=SDF2 PE=2 SV=1	0	34.1232	Q6IBU4	TRUE	3	-4.01911	-1.34925	-2.68418	0.127493	0.00314477	FALSE	FALSE
GSTK1	24.1545	24.5348	24.4377	23.5434	23.5788	23.6814	GSTK1	Q9Y2Q3	Glutathione S-transferase kappa 1 OS=Homo sapiens OX=9606 GN=GSTK1 PE=1 SV=3	0	45.1327	Q9Y2Q3	FALSE	0	-1.15976	-0.389154	-0.774456	0.127802	0.00315001	FALSE	FALSE
SCAMP3	23.5353	23.5259	23.523	24.6935	24.126	24.5831	SCAMP3	O14828	Secretory carrier-associated membrane protein 3 OS=Homo sapiens OX=9606 GN=SCAMP3 PE=1 SV=3	0	38.3285	O14828	FALSE	0	0.469492	1.40935	0.939424	0.132492	0.00322964	FALSE	FALSE
ACTR3	26.6242	26.5703	26.9726	25.8329	25.7605	26.0191	ACTR3	A0A024RAI1	ARP3 actin-related protein 3 homolog (Yeast), isoform CRA_a OS=Homo sapiens OX=9606 GN=ACTR3 PE=3 SV=1	0	55.9809	A0A024RAI1	FALSE	0	-1.27776	-0.425292	-0.851526	0.133049	0.00323911	FALSE	FALSE
B2RDD7	22.3255	22.616	22.1822	23.1651	23.3124	23.1214		B2RDD7	Protein arginine N-methyltransferase 5 OS=Homo sapiens OX=9606 PE=2 SV=1	0	33.124	B2RDD7	FALSE	0	0.411086	1.239	0.825044	0.13512	0.00327436	FALSE	FALSE
HSPD1	27.6052	27.6516	27.7066	27.0539	27.1133	27.0602	HSPD1	A0A024R3X4	Heat shock 60kDa protein 1 (Chaperonin), isoform CRA_a OS=Homo sapiens OX=9606 GN=HSPD1 PE=2 SV=1	0	73.4729	A0A024R3X4	FALSE	0	-0.870571	-0.286767	-0.578669	0.139877	0.00335549	FALSE	FALSE
ACTR2	25.5428	25.6655	25.8351	24.6294	24.5408	25.0473	ACTR2	P61160	Actin-related protein 2 OS=Homo sapiens OX=9606 GN=ACTR2 PE=1 SV=1	0	37.5635	P61160	FALSE	0	-1.41872	-0.465253	-0.941985	0.142831	0.00340604	FALSE	FALSE
PDIA5	23.9194	23.9937	23.5595	23.0625	23.0538	22.8852	PDIA5	Q14554	Protein disulfide-isomerase A5 OS=Homo sapiens OX=9606 GN=PDIA5 PE=1 SV=1	0	37.5723	Q14554	FALSE	0	-1.24702	-0.400338	-0.823681	0.157187	0.00365365	FALSE	FALSE
FHL1	26.2616	26.3036	26.4688	25.5887	25.4599	25.7904	FHL1	Q13642	Isoform 4 of Four and a half LIM domains protein 1 OS=Homo sapiens OX=9606 GN=FHL1	0	56.6343	Q13642-4	FALSE	0	-1.10792	-0.355479	-0.731699	0.157575	0.00366039	FALSE	FALSE
TCEAL3	21.4296	21.2298	21.1024	19.001	20.2527	19.1626	TCEAL3	Q969E4	Transcription elongation factor A protein-like 3 OS=Homo sapiens OX=9606 GN=TCEAL3 PE=1 SV=1	0	12	Q969E4	TRUE	2	-2.70112	-0.862594	-1.78185	0.160796	0.00371649	FALSE	FALSE
G6PD	25.693	25.475	25.7556	24.8155	24.7379	25.0647	G6PD	P11413	Isoform Long of Glucose-6-phosphate 1-dehydrogenase OS=Homo sapiens OX=9606 GN=G6PD	0	67.7362	P11413-2	FALSE	0	-1.16706	-0.369947	-0.768503	0.165896	0.00380579	FALSE	FALSE
B7Z7F0	22.3886	22.3028	22.2339	19.4653	20.9399	18.9984	DNPEP	B7Z7F0	cDNA FLJ56420, highly similar to Aspartyl aminopeptidase OS=Homo sapiens OX=9606 PE=2 SV=1	0	18.0527	B7Z7F0	TRUE	2	-3.80758	-1.20682	-2.5072	0.165978	0.00380724	FALSE	FALSE
EHD3	23.9746	23.9878	24.2709	21.9699	19.7745	18.8841	EHD3	Q9NZN3	EH domain-containing protein 3 OS=Homo sapiens OX=9606 GN=EHD3 PE=1 SV=2	0	61.6822	Q9NZN3	TRUE	2	-5.88275	-1.85376	-3.86825	0.169999	0.00387807	FALSE	FALSE
FARSB	23.8558	24.0218	24.0917	23.4233	23.273	23.3584	FARSB	Q9NSD9	Phenylalanine--tRNA ligase beta subunit OS=Homo sapiens OX=9606 GN=FARSB PE=1 SV=3	0	25.9762	Q9NSD9	FALSE	0	-0.971839	-0.304583	-0.638211	0.173781	0.00394504	FALSE	FALSE
SQSTM1	22.9382	22.864	22.9117	23.4217	23.4892	23.6603	SQSTM1	Q13501	Sequestosome-1 OS=Homo sapiens OX=9606 GN=SQSTM1 PE=1 SV=1	0	17.2727	Q13501	FALSE	0	0.294482	0.943602	0.619042	0.176738	0.00399767	FALSE	FALSE
HSPH1	24.7666	24.6401	25.0146	25.6324	25.4713	25.8776	HSPH1	A0A024RDS1	Heat shock 105kDa/110kDa protein 1, isoform CRA_c OS=Homo sapiens OX=9606 GN=HSPH1 PE=3 SV=1	0	54.4289	A0A024RDS1	FALSE	0	0.404467	1.30221	0.853337	0.180069	0.00405723	FALSE	FALSE
YTHDF3	23.2875	23.2926	23.2258	23.9186	23.7462	23.9038	YTHDF3	A0A087WY31	YTH domain-containing family protein 3 OS=Homo sapiens OX=9606 GN=YTHDF3 PE=1 SV=1	0	15.4762	A0A087WY31	FALSE	0	0.27788	0.897316	0.587598	0.182156	0.00409469	FALSE	FALSE
IDH1	24.0284	23.1616	23.4256	21.8854	22.5018	21.8943	IDH1	O75874	Isocitrate dehydrogenase [NADP] cytoplasmic OS=Homo sapiens OX=9606 GN=IDH1 PE=1 SV=2	0	37.6812	O75874	FALSE	0	-2.20773	-0.681663	-1.4447	0.184238	0.0041322	FALSE	FALSE
PPP1R7	23.1459	22.7351	22.8163	22.1589	21.8868	21.5398	PPP1R7	A0A140VK83	Protein phosphatase 1, regulatory subunit 7, isoform CRA_b OS=Homo sapiens OX=9606 GN=PPP1R7 PE=2 SV=1	0	10.8333	A0A140VK83	FALSE	0	-1.58822	-0.486249	-1.03724	0.190202	0.00424033	FALSE	FALSE
SEC22B	26.2052	26.1793	25.9825	25.5137	25.563	25.4445	SEC22B	O75396	Vesicle-trafficking protein SEC22b OS=Homo sapiens OX=9606 GN=SEC22B PE=1 SV=4	0	43.7209	O75396	FALSE	0	-0.944216	-0.286357	-0.615287	0.196896	0.00436298	FALSE	FALSE
TGFBI	21.0046	21.0244	19.645	22.5573	23.0288	22.3439	TGFBI	Q15582	Transforming growth factor-beta-induced protein ig-h3 OS=Homo sapiens OX=9606 GN=TGFBI PE=1 SV=1	0	21.8155	Q15582	FALSE	0	0.968861	3.20187	2.08537	0.198492	0.00439243	FALSE	FALSE
EPM2AIP1	21.0489	21.1555	21.5248	19.9466	19.6163	18.5452	EPM2AIP1	Q7L775	EPM2A-interacting protein 1 OS=Homo sapiens OX=9606 GN=EPM2AIP1 PE=1 SV=1	0	3.45964	Q7L775	TRUE	2	-2.88078	-0.866769	-1.87377	0.202517	0.0044671	FALSE	FALSE
AAK1	21.8862	21.7293	21.8412	19.9014	20.5985	20.931	AAK1	Q2M2I8	AP2-associated protein kinase 1 OS=Homo sapiens OX=9606 GN=AAK1 PE=1 SV=3	0	5.20291	Q2M2I8	TRUE	1	-2.06334	-0.620549	-1.34194	0.202823	0.0044728	FALSE	FALSE
INTS3	21.3881	20.9258	20.6559	21.8995	22.1145	22.0599	INTS3	Q68E01	Integrator complex subunit 3 OS=Homo sapiens OX=9606 GN=INTS3 PE=1 SV=1	0	7.5743	Q68E01	FALSE	0	0.475282	1.5941	1.03469	0.208988	0.00458833	FALSE	FALSE
EEF1B2	26.0918	26.1462	25.8355	25.3064	24.8007	25.2435	EEF1B2	A0A024R3W7	Eukaryotic translation elongation factor 1 beta 2, isoform CRA_a OS=Homo sapiens OX=9606 GN=EEF1B2 PE=3 SV=1	0	39.5556	A0A024R3W7	FALSE	0	-1.3985	-0.416735	-0.90762	0.209383	0.00459577	FALSE	FALSE
ARPC2	25.0059	25.2028	25.4117	24.5674	24.4354	24.2564	ARPC2	O15144	Actin-related protein 2/3 complex subunit 2 OS=Homo sapiens OX=9606 GN=ARPC2 PE=1 SV=1	0	61.6667	O15144	FALSE	0	-1.21342	-0.360758	-0.787091	0.211008	0.00462647	FALSE	FALSE
NEK7	23.1383	22.7502	22.9798	23.8344	23.5774	24.0119	NEK7	A0A024R964	NIMA (Never in mitosis gene a)-related kinase 7, isoform CRA_a OS=Homo sapiens OX=9606 GN=NEK7 PE=3 SV=1	0	35.4305	A0A024R964	FALSE	0	0.389833	1.31377	0.851802	0.21239	0.00465266	FALSE	FALSE
SSBP1	23.278	23.1635	22.725	24.0492	24.0159	23.8071	SSBP1	A4D1U3	Single-stranded DNA binding protein 1, isoform CRA_a OS=Homo sapiens OX=9606 GN=SSBP1 PE=2 SV=1	0	49.3243	A4D1U3	FALSE	0	0.412741	1.3911	0.901919	0.212454	0.00465387	FALSE	FALSE
A8K6G9	19.6869	19.5721	19.0686	20.8748	20.6769	20.2645		A8K6G9	cDNA FLJ76871, highly similar to Homo sapiens DEAH (Asp-Glu-Ala-His) box polypeptide 38 (DHX38), mRNA OS=Homo sapiens OX=9606 PE=2 SV=1	0	3.66748	A8K6G9	TRUE	1	0.530848	1.79491	1.16288	0.214735	0.00469726	FALSE	FALSE
PCK2	24.2377	24.2612	24.3483	23.4792	22.8118	23.4745	PCK2	A0A0S2Z430	Phosphoenolpyruvate carboxykinase 2 isoform 1 (Fragment) OS=Homo sapiens OX=9606 GN=PCK2 PE=2 SV=1	0	34.2188	A0A0S2Z430	FALSE	0	-1.58832	-0.466098	-1.02721	0.220289	0.00480372	FALSE	FALSE
B4DU42	22.4692	22.2913	22.3934	23.2206	23.0746	22.8817	TBRG4	B4DU42	cDNA FLJ56153, highly similar to Homo sapiens transforming growth factor beta regulator 4 (TBRG4), transcript variant 1, mRNA OS=Homo sapiens OX=9606 PE=2 SV=1	0	28.3489	B4DU42	FALSE	0	0.3042	1.04455	0.674375	0.225707	0.00490877	FALSE	FALSE
LMOD1	23.2161	23.376	23.3685	22.7571	22.4057	22.7002	LMOD1	P29536	Leiomodin-1 OS=Homo sapiens OX=9606 GN=LMOD1 PE=1 SV=3	0	3.33333	P29536	FALSE	0	-1.08357	-0.31485	-0.699212	0.22732	0.00494027	FALSE	FALSE
B2R728	22.5788	22.7922	22.4153	23.3857	23.2715	23.2086		B2R728	cDNA, FLJ93255, highly similar to Homo sapiens solute carrier family 7 (cationic amino acidtransporter, y+ system), member 1 (SLC7A1), mRNA OS=Homo sapiens OX=9606 PE=2 SV=1	0	8.42607	B2R728	FALSE	0	0.308622	1.07766	0.693139	0.237619	0.00514407	FALSE	FALSE
A8K2U2	22.6624	22.1303	22.7023	21.1341	21.7165	21.3391		A8K2U2	cDNA FLJ75392, highly similar to Homo sapiens hexokinase II (HKII) mRNA OS=Homo sapiens OX=9606 PE=2 SV=1	0	13.5224	A8K2U2	FALSE	0	-1.71397	-0.489512	-1.10174	0.239556	0.00518291	FALSE	FALSE
RTN3	24.7447	24.5887	24.8352	24.0323	24.1607	23.7517	RTN3	O95197	Isoform 3 of Reticulon-3 OS=Homo sapiens OX=9606 GN=RTN3	0	16.1017	O95197-3	FALSE	0	-1.1561	-0.326538	-0.74132	0.247414	0.00534232	FALSE	FALSE
J3KNQ4	24.5163	24.5427	24.503	23.9372	23.8694	24.0786	PARVA	J3KNQ4	Alpha-parvin OS=Homo sapiens OX=9606 GN=PARVA PE=1 SV=1	0	33.2524	J3KNQ4	FALSE	0	-0.871911	-0.245977	-0.558944	0.248251	0.00535948	FALSE	FALSE
FKBP10	27.9981	27.2095	27.1239	26.1243	26.2584	26.3236	FKBP10	Q96AY3	Peptidyl-prolyl cis-trans isomerase FKBP10 OS=Homo sapiens OX=9606 GN=FKBP10 PE=1 SV=1	0	57.732	Q96AY3	FALSE	0	-1.88514	-0.531678	-1.20841	0.248443	0.00536341	FALSE	FALSE
B2RDE8	25.1405	25.06	25.0429	24.3753	24.5542	24.0664		B2RDE8	cDNA, FLJ96580, highly similar to Homo sapiens hepatoma-derived growth factor (high-mobility group protein 1-like) (HDGF), mRNA OS=Homo sapiens OX=9606 PE=2 SV=1	0	56.25	B2RDE8	FALSE	0	-1.172	-0.32636	-0.749179	0.257416	0.00554957	FALSE	FALSE
MCM2	24.8592	24.8867	25.0405	24.1815	24.1878	24.464	MCM2	P49736	DNA replication licensing factor MCM2 OS=Homo sapiens OX=9606 GN=MCM2 PE=1 SV=4	0	31.3053	P49736	FALSE	0	-1.01848	-0.283596	-0.65104	0.257456	0.0055504	FALSE	FALSE
CPNE1	23.8351	23.8744	24.09	23.3658	23.128	23.3508	CPNE1	B0QZ18	Copine-1 OS=Homo sapiens OX=9606 GN=CPNE1 PE=1 SV=1	0	25.6458	B0QZ18	FALSE	0	-1.02118	-0.282044	-0.65161	0.263152	0.00567073	FALSE	FALSE
IFIT2	19.8331	18.8981	19.3696	21.174	20.9121	20.3715	IFIT2	Q8IZ03	Interferon-induced protein with tetratricopeptide repeats 2 OS=Homo sapiens OX=9606 GN=IFIT2 PE=1 SV=2	0.001	9.09091	Q8IZ03	TRUE	3	0.626631	2.27796	1.4523	0.265967	0.00573083	FALSE	FALSE
A8KAP3	21.876	22.4926	22.0851	23.1198	23.059	22.9118		A8KAP3	cDNA FLJ78483, highly similar to Homo sapiens elongation factor Tu GTP binding domain containing 2 (EFTUD2), mRNA OS=Homo sapiens OX=9606 PE=2 SV=1	0	37.037	A8KAP3	FALSE	0	0.378204	1.37973	0.878968	0.268429	0.00578374	FALSE	FALSE
A8K6Q8	25.3666	25.456	25.4666	26.0766	25.8648	26.1185	TFRC	A8K6Q8	cDNA FLJ75881, highly similar to Homo sapiens transferrin receptor (p90, CD71) (TFRC), mRNA OS=Homo sapiens OX=9606 PE=2 SV=1	0	50.3947	A8K6Q8	FALSE	0	0.253932	0.926531	0.590231	0.268546	0.00578628	FALSE	FALSE
ACOX1	22.9307	22.7922	23.0503	22.3945	22.3514	22.2986	ACOX1	A0A024R8L7	Acyl-coenzyme A oxidase OS=Homo sapiens OX=9606 GN=ACOX1 PE=3 SV=1	0	15	A0A024R8L7	FALSE	0	-0.906634	-0.245834	-0.576234	0.275977	0.00594811	FALSE	FALSE
CYP51A1	24.4057	24.1999	24.2435	23.7539	23.7339	23.7316	CYP51A1	A0A0C4DFL7	Lanosterol 14-alpha demethylase OS=Homo sapiens OX=9606 GN=CYP51A1 PE=1 SV=1	0	35.3635	A0A0C4DFL7	FALSE	0	-0.856479	-0.229984	-0.543231	0.282691	0.00609709	FALSE	FALSE
ALDH1B1	23.6563	23.7649	23.5979	22.9013	22.9685	23.2271	ALDH1B1	P30837	Aldehyde dehydrogenase X, mitochondrial OS=Homo sapiens OX=9606 GN=ALDH1B1 PE=1 SV=3	0	42.94	P30837	FALSE	0	-1.01067	-0.270742	-0.640706	0.284326	0.00613378	FALSE	FALSE
MMP14	25.0408	25.1557	25.0838	24.5699	24.4438	24.6319	MMP14	K4RH61	Matrix metalloproteinase 14 (Membrane-inserted) OS=Homo sapiens OX=9606 GN=MMP14 PE=2 SV=1	0	24.5704	K4RH61	FALSE	0	-0.859723	-0.230012	-0.544868	0.2852	0.00615348	FALSE	FALSE
PLS3	25.9437	25.8206	26.1381	26.676	26.5391	26.9699	PLS3	P13797	Plastin-3 OS=Homo sapiens OX=9606 GN=PLS3 PE=1 SV=4	0	74.6032	P13797	FALSE	0	0.319172	1.20258	0.760875	0.290676	0.00627787	FALSE	FALSE
TMEM106B	19.1621	19.1712	18.7189	22.8346	20.4675	21.7069	TMEM106B	Q8N353	TMEM106B protein (Fragment) OS=Homo sapiens OX=9606 GN=TMEM106B PE=2 SV=1	0	10.828	Q8N353	TRUE	3	1.11254	4.19194	2.65224	0.290696	0.00627831	FALSE	FALSE
RANBP6	23.2924	23.1269	23.2956	23.9169	23.7594	23.739	RANBP6	O60518	Ran-binding protein 6 OS=Homo sapiens OX=9606 GN=RANBP6 PE=1 SV=2	0	9.68326	O60518	FALSE	0	0.236842	0.896675	0.566758	0.293948	0.0063531	FALSE	FALSE
MCM5	23.6152	23.8829	23.7911	23.0509	23.1651	23.2544	MCM5	B1AHB0	DNA helicase OS=Homo sapiens OX=9606 GN=MCM5 PE=1 SV=1	0	28.2016	B1AHB0	FALSE	0	-0.959241	-0.25322	-0.606231	0.294343	0.00636223	FALSE	FALSE
UTRN	20.4175	20.4716	20.6714	21.0168	21.5082	21.3877	UTRN	P46939	Isoform 2 of Utrophin OS=Homo sapiens OX=9606 GN=UTRN	0	3.9267	P46939-2	FALSE	0	0.326058	1.24208	0.784071	0.298124	0.00645012	FALSE	FALSE
GRHPR	23.9533	24.0097	24.3797	23.5108	23.2472	23.3434	GRHPR	Q9UBQ7	Glyoxylate reductase/hydroxypyruvate reductase OS=Homo sapiens OX=9606 GN=GRHPR PE=1 SV=1	0	47.561	Q9UBQ7	FALSE	0	-1.18415	-0.310134	-0.747142	0.299679	0.00648655	FALSE	FALSE
LRRC15	21.7642	20.5188	22.8432	19.1141	19.3449	19.0049	LRRC15	Q8TF66	Isoform 2 of Leucine-rich repeat-containing protein 15 OS=Homo sapiens OX=9606 GN=LRRC15	0	14.3101	Q8TF66-2	TRUE	3	-4.04977	-1.05832	-2.55405	0.301163	0.00652147	FALSE	FALSE
IGFBP7	23.8051	23.7849	23.5333	25.0898	24.6842	24.332	IGFBP7	Q16270	Insulin-like growth factor-binding protein 7 OS=Homo sapiens OX=9606 GN=IGFBP7 PE=1 SV=1	0	44.3262	Q16270	FALSE	0	0.411459	1.57707	0.994266	0.302262	0.00654744	FALSE	FALSE
SMPD4	21.7071	21.834	21.3686	20.0246	19.4668	20.762	SMPD4	Q9NXE4	Isoform 4 of Sphingomyelin phosphodiesterase 4 OS=Homo sapiens OX=9606 GN=SMPD4	0	4.38596	Q9NXE4-4	TRUE	1	-2.46214	-0.642057	-1.5521	0.302593	0.00655527	FALSE	FALSE
LMCD1	22.1794	22.94	21.9603	19.7194	19.8643	21.1961	LMCD1	Q9NZU5	LIM and cysteine-rich domains protein 1 OS=Homo sapiens OX=9606 GN=LMCD1 PE=1 SV=1	0	13.9726	Q9NZU5	TRUE	1	-3.33514	-0.864878	-2.10001	0.306324	0.0066441	FALSE	FALSE
RFC1	19.9329	19.1479	18.9654	20.8854	20.3475	20.8945	RFC1	P35251	Replication factor C subunit 1 OS=Homo sapiens OX=9606 GN=RFC1 PE=1 SV=4	0	2.00348	P35251	TRUE	2	0.55737	2.16339	1.36038	0.310667	0.00674872	FALSE	FALSE
Q59GW5	21.4487	21.5866	21.5857	22.9391	22.516	22.1286		Q59GW5	Tripartite motif-containing 25 variant (Fragment) OS=Homo sapiens OX=9606 PE=2 SV=1	0	12.7329	Q59GW5	FALSE	0	0.399599	1.57556	0.987579	0.321013	0.00700351	FALSE	FALSE
GANAB	24.3513	24.029	24.0903	24.843	25.1254	24.715	GANAB	Q14697	Isoform 2 of Neutral alpha-glucosidase AB OS=Homo sapiens OX=9606 GN=GANAB	0	65.2174	Q14697-2	FALSE	0	0.297128	1.17807	0.737601	0.324642	0.00709481	FALSE	FALSE
A0A140VJL0	21.6586	21.2301	21.0831	19.6456	19.1653	20.454	HIBCH	A0A140VJL0	3-hydroxyisobutyryl-CoA hydrolase, mitochondrial OS=Homo sapiens OX=9606 PE=2 SV=1	0	9.32642	A0A140VJL0	TRUE	2	-2.50743	-0.630566	-1.569	0.32654	0.00714295	FALSE	FALSE
USP13	19.384	19.441	19.0801	20.3727	20.7751	19.9456	USP13	Q92995	Ubiquitin carboxyl-terminal hydrolase 13 OS=Homo sapiens OX=9606 GN=USP13 PE=1 SV=2	0	3.12862	Q92995	TRUE	3	0.42501	1.70047	1.06274	0.330513	0.00724469	FALSE	FALSE
MTX1	22.2977	22.3847	23.136	21.522	21.5863	21.5064	MTX1	Q13505	Metaxin-1 OS=Homo sapiens OX=9606 GN=MTX1 PE=1 SV=3	0	14.3777	Q13505	FALSE	0	-1.71115	-0.424682	-1.06792	0.335024	0.00736178	FALSE	FALSE
ITGAV	24.0454	24.1755	24.2545	23.4474	23.671	23.6411	ITGAV	A5YM53	ITGAV protein OS=Homo sapiens OX=9606 GN=ITGAV PE=2 SV=1	0	23.9504	A5YM53	FALSE	0	-0.918231	-0.225697	-0.571964	0.341168	0.00752396	FALSE	FALSE
GLS	25.3549	25.2174	25.2055	24.7927	24.7694	24.7073	GLS	O94925	Isoform 3 of Glutaminase kidney isoform, mitochondrial OS=Homo sapiens OX=9606 GN=GLS	0	54.6823	O94925-3	FALSE	0	-0.808252	-0.197268	-0.50276	0.345605	0.00764315	FALSE	FALSE
DPH5	20.275	20.1252	20.229	20.671	20.8315	20.6899	DPH5	Q9H2P9	Isoform 5 of Diphthine methyl ester synthase OS=Homo sapiens OX=9606 GN=DPH5	0	15.4882	Q9H2P9-5	FALSE	0	0.203709	0.838476	0.521092	0.34847	0.00772102	FALSE	FALSE
B2RB52	24.355	24.3525	23.8807	23.54	23.3742	23.4336		B2RB52	cDNA, FLJ95314, highly similar to Homo sapiens transducin (beta)-like 2 (TBL2), transcript variant 1, mRNA OS=Homo sapiens OX=9606 PE=2 SV=1	0	26.6219	B2RB52	FALSE	0	-1.20164	-0.291915	-0.746778	0.348524	0.0077225	FALSE	FALSE
SEPTIN10	22.9397	23.0942	23.3989	22.3827	22.3025	21.6944	SEPTIN10	B5ME97	Septin 10, isoform CRA_c OS=Homo sapiens OX=9606 GN=SEPT10 PE=1 SV=2	0	20.7721	B5ME97	FALSE	0	-1.63879	-0.396727	-1.01776	0.350691	0.00778192	FALSE	FALSE
SOD2	24.261	23.8495	24.1683	22.638	22.3605	23.4149	SOD2	P04179	Superoxide dismutase [Mn], mitochondrial OS=Homo sapiens OX=9606 GN=SOD2 PE=1 SV=3	0	41.4414	P04179	FALSE	0	-2.07466	-0.502215	-1.28844	0.350728	0.00778292	FALSE	FALSE
LSS	23.4336	23.7064	23.6061	22.9928	23.0387	23.0723	LSS	P48449	Lanosterol synthase OS=Homo sapiens OX=9606 GN=LSS PE=1 SV=1	0	24.1803	P48449	FALSE	0	-0.881644	-0.213153	-0.547399	0.351502	0.00780427	FALSE	FALSE
NCL	26.8432	26.6864	26.4067	25.947	26.0782	25.8631	NCL	A0A024R4A0	Nucleolin, isoform CRA_b OS=Homo sapiens OX=9606 GN=NCL PE=4 SV=1	0	28.7324	A0A024R4A0	FALSE	0	-1.09991	-0.265357	-0.682633	0.35282	0.00784071	FALSE	FALSE
HAT1	23.736	23.8782	24.0316	23.4066	23.0397	23.2013	HAT1	O14929	Histone acetyltransferase type B catalytic subunit OS=Homo sapiens OX=9606 GN=HAT1 PE=1 SV=1	0	28.6396	O14929	FALSE	0	-1.07398	-0.25819	-0.666086	0.354993	0.00790115	FALSE	FALSE
DIAPH3	19.4558	18.9778	19.1804	20.3362	20.8602	22.0041	DIAPH3	Q9NSV4	Protein diaphanous homolog 3 OS=Homo sapiens OX=9606 GN=DIAPH3 PE=1 SV=4	0	5.02934	Q9NSV4	TRUE	3	0.720146	3.00416	1.86215	0.356755	0.00795048	FALSE	FALSE
OAS3	20.5616	21.0026	21.0897	21.5351	21.6735	21.7757	OAS3	A0A024RBQ5	2'-5'-oligoadenylate synthetase 3, 100kDa, isoform CRA_a OS=Homo sapiens OX=9606 GN=OAS3 PE=4 SV=1	0	9.19963	A0A024RBQ5	FALSE	0	0.300006	1.25359	0.7768	0.357775	0.00797918	FALSE	FALSE
CSTF3	20.1596	20.8535	20.6757	21.9451	21.689	21.3002	CSTF3	Q12996	Cleavage stimulation factor subunit 3 OS=Homo sapiens OX=9606 GN=CSTF3 PE=1 SV=1	0	13.8075	Q12996	FALSE	0	0.413509	1.7502	1.08185	0.365563	0.00820165	FALSE	FALSE
SPTAN1	23.853	23.8286	23.9814	23.1389	23.3667	23.4318	SPTAN1	A0A024R889	Spectrin, alpha, non-erythrocytic 1 (Alpha-fodrin), isoform CRA_g OS=Homo sapiens OX=9606 GN=SPTAN1 PE=4 SV=1	0	32.9119	A0A024R889	FALSE	0	-0.931462	-0.218891	-0.575177	0.368785	0.00829547	FALSE	FALSE
FKBP11	25.1704	25.3258	25.0566	24.6647	24.5752	24.6859	FKBP11	Q9NYL4	Peptidyl-prolyl cis-trans isomerase FKBP11 OS=Homo sapiens OX=9606 GN=FKBP11 PE=1 SV=1	0	67.6617	Q9NYL4	FALSE	0	-0.879073	-0.20558	-0.542327	0.371674	0.0083805	FALSE	FALSE
WAPL	19.1925	19.5247	18.5051	20.4808	20.0622	20.8655	WAPL	Q7Z5K2	Isoform 3 of Wings apart-like protein homolog OS=Homo sapiens OX=9606 GN=WAPL	0.002	1.80392	Q7Z5K2-3	TRUE	4	0.527496	2.26327	1.39538	0.373684	0.00844016	FALSE	FALSE
SF3B1	24.2088	24.4392	24.2608	23.5965	23.7075	23.8655	SF3B1	O75533	Splicing factor 3B subunit 1 OS=Homo sapiens OX=9606 GN=SF3B1 PE=1 SV=3	0	33.1288	O75533	FALSE	0	-0.941517	-0.218137	-0.579827	0.377182	0.00854504	FALSE	FALSE
A8K7D9	24.3632	24.3179	24.4529	24.9749	24.7692	25.0273		A8K7D9	Importin subunit alpha OS=Homo sapiens OX=9606 PE=2 SV=1	0	45.3686	A8K7D9	FALSE	0	0.205286	0.886294	0.54579	0.377344	0.00854992	FALSE	FALSE
COL3A1	23.4756	23.3258	23.1218	22.514	22.7426	22.763	COL3A1	P02461	Collagen alpha-1(III) chain OS=Homo sapiens OX=9606 GN=COL3A1 PE=1 SV=4	0	9.34516	P02461	FALSE	0	-1.03276	-0.23636	-0.634561	0.384311	0.0087629	FALSE	FALSE
STK39	21.5218	21.6407	21.6838	20.8218	20.0476	20.8696	STK39	Q9UEW8	STE20/SPS1-related proline-alanine-rich protein kinase OS=Homo sapiens OX=9606 GN=STK39 PE=1 SV=3	0	16.5138	Q9UEW8	FALSE	0	-1.68586	-0.385652	-1.03576	0.384575	0.00877109	FALSE	FALSE
PPME1	23.423	23.2823	22.9583	24.1246	23.7537	24.1853	PPME1	Q9Y570	Isoform 4 of Protein phosphatase methylesterase 1 OS=Homo sapiens OX=9606 GN=PPME1	0	47.5	Q9Y570-4	FALSE	0	0.296678	1.3032	0.79994	0.387353	0.00885761	FALSE	FALSE
TACC2	19.3334	19.0714	18.8413	19.819	20.167	20.785	TACC2	O95359	Transforming acidic coiled-coil-containing protein 2 OS=Homo sapiens OX=9606 GN=TACC2 PE=1 SV=3	0.001	1.35685	O95359	TRUE	3	0.435018	1.91494	1.17498	0.388564	0.00889564	FALSE	FALSE
A8K4W5	21.8059	22.6705	23.1451	23.9007	23.9034	24.4049		A8K4W5	cDNA FLJ76813, highly similar to Homo sapiens acetyl-Coenzyme A acetyltransferase 2 (acetoacetyl Coenzyme A thiolase), mRNA OS=Homo sapiens OX=9606 PE=2 SV=1	0	43.3249	A8K4W5	FALSE	0	0.56475	2.49363	1.52919	0.390305	0.00895056	FALSE	FALSE
C1orf24	19.1803	18.7207	21.3788	22.8646	22.3195	22.8208	NIBAN1	A0A024R978	Chromosome 1 open reading frame 24, isoform CRA_a OS=Homo sapiens OX=9606 GN=C1orf24 PE=4 SV=1	0	14.3319	A0A024R978	TRUE	2	1.07231	4.74438	2.90834	0.391459	0.00898717	FALSE	FALSE
B2R6H7	21.5699	21.3392	21.7899	22.1013	22.4779	22.6763		B2R6H7	cDNA, FLJ92955, highly similar to Homo sapiens transportin-SR (TRN-SR), mRNA OS=Homo sapiens OX=9606 PE=2 SV=1	0	15.1679	B2R6H7	FALSE	0	0.311972	1.39239	0.852182	0.396363	0.00914452	FALSE	FALSE
IPO5	25.0689	25.157	25.4602	25.859	25.7976	25.8269	IPO5	O00410	Isoform 3 of Importin-5 OS=Homo sapiens OX=9606 GN=IPO5	0	63.4978	O00410-3	FALSE	0	0.21605	0.982131	0.599091	0.406488	0.00947886	FALSE	FALSE
XRCC5	25.9736	26.0432	26.1264	25.4053	25.6703	25.4271	XRCC5	P13010	X-ray repair cross-complementing protein 5 OS=Homo sapiens OX=9606 GN=XRCC5 PE=1 SV=3	0	64.2077	P13010	FALSE	0	-0.896728	-0.19696	-0.546844	0.407324	0.00950704	FALSE	FALSE
SERINC1	19.0487	19.325	21.9208	23.5446	23.0499	23.1753	SERINC1	Q9NRX5	Serine incorporator 1 OS=Homo sapiens OX=9606 GN=SERINC1 PE=1 SV=1	0	8.60927	Q9NRX5	TRUE	2	1.13376	5.18309	3.15843	0.409548	0.00958251	FALSE	FALSE
VAC14	21.0184	20.2036	21.2576	21.7943	22.6711	22.9536	VAC14	Q08AM6	Protein VAC14 homolog OS=Homo sapiens OX=9606 GN=VAC14 PE=1 SV=1	0	14.8338	Q08AM6	FALSE	0	0.585406	2.70758	1.64649	0.415777	0.00979739	FALSE	FALSE
GALNT6	22.7039	22.5803	22.6849	23.1687	23.0808	23.1052	GALNT6	Q8NCL4	Polypeptide N-acetylgalactosaminyltransferase 6 OS=Homo sapiens OX=9606 GN=GALNT6 PE=2 SV=2	0	17.2026	Q8NCL4	FALSE	0	0.162438	0.761301	0.461869	0.422721	0.0100433	FALSE	FALSE
CKAP4	29.2706	29.2534	29.0417	28.6869	28.5643	28.7334	CKAP4	A0A024RBH2	Cytoskeleton-associated protein 4, isoform CRA_c OS=Homo sapiens OX=9606 GN=CKAP4 PE=4 SV=1	0	59.8007	A0A024RBH2	FALSE	0	-0.86881	-0.185288	-0.527049	0.42297	0.0100523	FALSE	FALSE
MSH6	22.0983	22.2107	21.9193	21.613	21.5306	21.3627	MSH6	P52701	DNA mismatch repair protein Msh6 OS=Homo sapiens OX=9606 GN=MSH6 PE=1 SV=2	0	2.42647	P52701	FALSE	0	-0.946335	-0.201717	-0.574026	0.42324	0.010062	FALSE	FALSE
FLNA	28.608	28.6678	28.7822	28.0826	28.0861	28.3059	FLNA	P21333	Filamin-A OS=Homo sapiens OX=9606 GN=FLNA PE=1 SV=4	0	68.4549	P21333	FALSE	0	-0.870223	-0.185312	-0.527768	0.423747	0.0100802	FALSE	FALSE
B3KXW5	23.0534	23.5037	23.066	24.2065	23.7396	24.1057		B3KXW5	AP-1 complex subunit gamma OS=Homo sapiens OX=9606 PE=2 SV=1	0	28.0473	B3KXW5	FALSE	0	0.28396	1.33521	0.809583	0.424418	0.0101045	FALSE	FALSE
COL4A1	23.1429	23.0696	22.7832	23.7528	23.461	23.8595	COL4A1	P02462	Collagen alpha-1(IV) chain OS=Homo sapiens OX=9606 GN=COL4A1 PE=1 SV=4	0	6.65069	P02462	FALSE	0	0.242787	1.14225	0.692519	0.424711	0.0101151	FALSE	FALSE
HSPA2	23.94	23.7512	23.8166	23.0851	22.9492	23.4418	HSPA2	P54652	Heat shock-related 70 kDa protein 2 OS=Homo sapiens OX=9606 GN=HSPA2 PE=1 SV=1	0	33.3333	P54652	FALSE	0	-1.11865	-0.235838	-0.677242	0.428896	0.0102679	FALSE	FALSE
UGDH	26.154	26.2709	26.4053	25.5357	25.55	25.8817	UGDH	O60701	UDP-glucose 6-dehydrogenase OS=Homo sapiens OX=9606 GN=UGDH PE=1 SV=1	0	71.4575	O60701	FALSE	0	-1.0259	-0.215968	-0.620935	0.429646	0.0102956	FALSE	FALSE
RBM14	20.4373	20.6153	20.0304	18.9708	19.7475	19.2367	RBM14	Q96PK6	Isoform 5 of RNA-binding protein 14 OS=Homo sapiens OX=9606 GN=RBM14	0	31.2684	Q96PK6-5	TRUE	3	-1.72294	-0.36239	-1.04266	0.430087	0.0103119	FALSE	FALSE
ECE1	23.2116	23.4145	23.2669	23.9238	23.7587	23.7471	ECE1	P42892	Endothelin-converting enzyme 1 OS=Homo sapiens OX=9606 GN=ECE1 PE=1 SV=2	0	22.987	P42892	FALSE	0	0.177586	0.846765	0.512176	0.431558	0.0103665	FALSE	FALSE
NAA10	22.5538	22.5481	22.5872	22.919	23.102	23.1009	NAA10	P41227	N-alpha-acetyltransferase 10 OS=Homo sapiens OX=9606 GN=NAA10 PE=1 SV=1	0	27.234	P41227	FALSE	0	0.165274	0.789888	0.477581	0.43273	0.0104103	FALSE	FALSE
MCM3	24.2349	24.5166	24.6218	23.7024	23.7653	23.985	MCM3	P25205	Isoform 2 of DNA replication licensing factor MCM3 OS=Homo sapiens OX=9606 GN=MCM3	0	47.0106	P25205-2	FALSE	0	-1.06008	-0.220288	-0.640182	0.436174	0.0105401	FALSE	FALSE
FANCI	19.5303	18.2715	18.5798	19.8739	20.6336	20.9708	FANCI	B7ZMF2	Fanconi anemia, complementation group I OS=Homo sapiens OX=9606 GN=FANCI PE=2 SV=1	0	8.58434	B7ZMF2	TRUE	1	0.583793	2.81402	1.69891	0.437001	0.0105716	FALSE	FALSE
EXOC8	21.5822	20.1822	20.7524	19.0407	19.5281	18.1583	EXOC8	Q8IYI6	Exocyst complex component 8 OS=Homo sapiens OX=9606 GN=EXOC8 PE=1 SV=2	0	7.31034	Q8IYI6	TRUE	3	-3.19662	-0.663148	-1.92988	0.437015	0.0105721	FALSE	FALSE
EHBP1	19.9611	21.6471	18.9214	22.7541	22.8342	22.8876	EHBP1	Q8NDI1	EH domain-binding protein 1 OS=Homo sapiens OX=9606 GN=EHBP1 PE=1 SV=3	0	1.70593	Q8NDI1	TRUE	2	0.905737	4.39176	2.64875	0.439928	0.0106838	FALSE	FALSE
MOB4	22.6189	21.8103	21.3666	20.5806	20.4534	20.7992	MOB4	Q9Y3A3	MOB-like protein phocein OS=Homo sapiens OX=9606 GN=MOB4 PE=1 SV=1	0	20	Q9Y3A3	FALSE	0	-2.19049	-0.451297	-1.32089	0.44043	0.0107031	FALSE	FALSE
NCSTN	23.1838	22.7621	22.6738	23.5479	23.4823	23.6854	NCSTN	Q92542	Nicastrin OS=Homo sapiens OX=9606 GN=NCSTN PE=1 SV=2	0	12.2708	Q92542	FALSE	0	0.238011	1.1593	0.698655	0.442146	0.0107697	FALSE	FALSE
HIBADH	23.8744	23.9977	23.8951	23.4202	23.3508	23.5501	HIBADH	A0A024RA75	3-hydroxyisobutyrate dehydrogenase OS=Homo sapiens OX=9606 GN=HIBADH PE=3 SV=1	0	30.3571	A0A024RA75	FALSE	0	-0.801859	-0.162215	-0.482037	0.449275	0.0110516	FALSE	FALSE
TIMP3	23.6657	23.4165	23.4129	22.0663	20.2318	18.7674	TIMP3	P35625	Metalloproteinase inhibitor 3 OS=Homo sapiens OX=9606 GN=TIMP3 PE=1 SV=2	0	20.8531	P35625	TRUE	2	-5.23464	-1.05177	-3.1432	0.45251	0.0111825	FALSE	FALSE
RRM1	23.5833	22.8362	23.1889	24.148	23.8907	24.1934	RRM1	P23921	Ribonucleoside-diphosphate reductase large subunit OS=Homo sapiens OX=9606 GN=RRM1 PE=1 SV=1	0	41.5404	P23921	FALSE	0	0.292325	1.45676	0.874544	0.453116	0.0112072	FALSE	FALSE
A8K288	19.3648	19.0502	18.9219	21.5742	19.9023	21.5563	VAT1L	A8K288	cDNA FLJ76322 OS=Homo sapiens OX=9606 PE=2 SV=1	0	12.6492	A8K288	TRUE	4	0.634234	3.163	1.89862	0.45347	0.0112217	FALSE	FALSE
ATP2B1	21.7919	22.4328	22.6158	23.3427	23.4404	23.0416	ATP2B1	P20020	Isoform D of Plasma membrane calcium-transporting ATPase 1 OS=Homo sapiens OX=9606 GN=ATP2B1	0	22.4165	P20020-1	FALSE	0	0.332232	1.65725	0.99474	0.453575	0.011226	FALSE	FALSE
MPV17	21.0413	21.3878	20.5055	20.2371	19.5331	19.411	MPV17	A0A0S2Z3Z9	MpV17 mitochondrial inner membrane protein isoform 1 (Fragment) OS=Homo sapiens OX=9606 GN=MPV17 PE=2 SV=1	0	13.0682	A0A0S2Z3Z9	TRUE	1	-2.08659	-0.415689	-1.25114	0.456509	0.0113468	FALSE	FALSE
MYLK	22.4267	22.5994	22.752	23.1589	23.0454	23.1874	MYLK	Q15746	Myosin light chain kinase, smooth muscle OS=Homo sapiens OX=9606 GN=MYLK PE=1 SV=4	0	9.1954	Q15746	FALSE	0	0.177758	0.897928	0.537843	0.459436	0.011469	FALSE	FALSE
DGKA	22.4786	21.7021	21.8118	19.1814	20.6019	20.7235	DGKA	A0A024RB23	Diacylglycerol kinase OS=Homo sapiens OX=9606 GN=DGKA PE=3 SV=1	0	11.5646	A0A024RB23	TRUE	1	-3.05402	-0.603097	-1.82856	0.460572	0.0115168	FALSE	FALSE
Q53GI2	22.7624	22.769	22.5923	23.1357	23.233	23.5112		Q53GI2	Testis expressed sequence 264 variant (Fragment) OS=Homo sapiens OX=9606 PE=2 SV=1	0	22.6837	Q53GI2	FALSE	0	0.192455	0.978444	0.58545	0.462385	0.0115936	FALSE	FALSE
SAMD9	19.9663	19.9586	20.2688	21.0726	20.8018	20.5271	SAMD9	Q5K651	Sterile alpha motif domain-containing protein 9 OS=Homo sapiens OX=9606 GN=SAMD9 PE=1 SV=1	0	5.09755	Q5K651	FALSE	0	0.241566	1.23033	0.735947	0.463202	0.0116285	FALSE	FALSE
HEL-S-89n	29.1885	29.3393	29.3164	28.7661	28.6458	28.9077	HSPA5	V9HWB4	Epididymis secretory sperm binding protein Li 89n OS=Homo sapiens OX=9606 GN=HEL-S-89n PE=2 SV=1	0	53.9755	V9HWB4	FALSE	0	-0.849769	-0.16666	-0.508214	0.463708	0.0116501	FALSE	FALSE
USO1	24.3129	24.0845	24.2734	24.7731	24.6637	25.0698	USO1	O60763	General vesicular transport factor p115 OS=Homo sapiens OX=9606 GN=USO1 PE=1 SV=2	0	35.7588	O60763	FALSE	0	0.197565	1.02619	0.611877	0.471988	0.0120114	FALSE	FALSE
INPP4B	19.6857	21.7878	19.3066	22.6718	22.6467	23.0611	INPP4B	E7EQN9	Type II inositol 3,4-bisphosphate 4-phosphatase OS=Homo sapiens OX=9606 GN=INPP4B PE=1 SV=1	0	11.3006	E7EQN9	TRUE	1	0.815439	4.25092	2.53318	0.473579	0.0120824	FALSE	FALSE
B2RDP6	21.9826	21.9547	21.6228	22.3798	22.4638	22.3984		B2RDP6	cDNA, FLJ96709, highly similar to Homo sapiens glutamate rich WD repeat protein GRWD (GRWD), mRNA OS=Homo sapiens OX=9606 PE=2 SV=1	0	14.1256	B2RDP6	FALSE	0	0.179761	0.941576	0.560669	0.475653	0.0121758	FALSE	FALSE
MRPL18	19.5824	21.1191	19.1331	21.7812	22.1676	21.8655	MRPL18	Q9H0U6	39S ribosomal protein L18, mitochondrial OS=Homo sapiens OX=9606 GN=MRPL18 PE=1 SV=1	0.001	8.33333	Q9H0U6	TRUE	2	0.638275	3.34818	1.99323	0.476294	0.0122048	FALSE	FALSE
NCKAP1	22.5669	22.6737	22.9278	22.2091	22.1916	22.1582	NCKAP1	Q9Y2A7	Isoform 2 of Nck-associated protein 1 OS=Homo sapiens OX=9606 GN=NCKAP1	0	12.522	Q9Y2A7-2	FALSE	0	-0.902854	-0.170192	-0.536523	0.481108	0.0124257	FALSE	FALSE
B2RAN1	24.9088	24.8808	25.0626	24.3682	24.295	24.5935		B2RAN1	UTP--glucose-1-phosphate uridylyltransferase OS=Homo sapiens OX=9606 PE=2 SV=1	0	46.063	B2RAN1	FALSE	0	-0.895467	-0.168223	-0.531845	0.482558	0.0124932	FALSE	FALSE
B4E2S3	23.7384	23.8842	23.6489	23.203	23.2845	23.3378		B4E2S3	cDNA FLJ56561 OS=Homo sapiens OX=9606 PE=2 SV=1	0	18.6869	B4E2S3	FALSE	0	-0.811799	-0.152371	-0.482085	0.482929	0.0125106	FALSE	FALSE
A8KAQ6	22.8292	22.9431	22.6887	21.7948	19.4875	19.1176		A8KAQ6	cDNA FLJ76490, highly similar to Homo sapiens ancient ubiquitous protein 1 (AUP1), transcript variant 2, mRNA OS=Homo sapiens OX=9606 PE=2 SV=1	0	22.439	A8KAQ6	TRUE	2	-4.52771	-0.846372	-2.68704	0.484642	0.0125911	FALSE	FALSE
B4E3D4	24.0633	24.0865	24.1703	23.6523	23.7176	23.6705		B4E3D4	cDNA FLJ56293, highly similar to Transmembrane glycoprotein NMB OS=Homo sapiens OX=9606 PE=2 SV=1	0	7.08402	B4E3D4	FALSE	0	-0.720256	-0.132867	-0.426562	0.490126	0.0128533	FALSE	FALSE
ATP1A1	25.5069	25.9982	25.881	26.4199	26.5222	26.3559	ATP1A1	P05023	Sodium/potassium-transporting ATPase subunit alpha-1 OS=Homo sapiens OX=9606 GN=ATP1A1 PE=1 SV=1	0	45.7478	P05023	FALSE	0	0.19773	1.07692	0.637322	0.492042	0.0129466	FALSE	FALSE
SYNPO2	24.0976	24.0801	23.8026	22.6409	19.366	19.0254	SYNPO2	B9EG60	Synaptopodin 2 OS=Homo sapiens OX=9606 GN=SYNPO2 PE=2 SV=1	0	9.67486	B9EG60	TRUE	2	-6.16712	-1.13157	-3.64935	0.492313	0.0129599	FALSE	FALSE
CPD	18.8257	18.9076	19.6041	20.0431	21.7448	22.1784	CPD	O75976	Carboxypeptidase D OS=Homo sapiens OX=9606 GN=CPD PE=1 SV=2	0	6.52174	O75976	TRUE	3	0.67596	3.74331	2.20964	0.498705	0.0132779	FALSE	FALSE
ERGIC1	25.2353	25.1394	25.0237	24.5699	24.7089	24.7083	ERGIC1	Q969X5	Endoplasmic reticulum-Golgi intermediate compartment protein 1 OS=Homo sapiens OX=9606 GN=ERGIC1 PE=1 SV=1	0	45.5172	Q969X5	FALSE	0	-0.797641	-0.143252	-0.470447	0.500851	0.0133869	FALSE	FALSE
GALNT10	19.9487	21.544	20.7851	19.031	19.4238	19.2355	GALNT10	Q86SR1	Polypeptide N-acetylgalactosaminyltransferase 10 OS=Homo sapiens OX=9606 GN=GALNT10 PE=1 SV=2	0	5.47264	Q86SR1	TRUE	3	-2.5936	-0.464747	-1.52918	0.501732	0.013432	FALSE	FALSE
B2RCM2	23.8673	23.649	23.7933	24.1567	24.2533	24.3387		B2RCM2	cDNA, FLJ96156, highly similar to Homo sapiens leucyl-tRNA synthetase (LARS), mRNA OS=Homo sapiens OX=9606 PE=2 SV=1	0	40.051	B2RCM2	FALSE	0	0.14548	0.813841	0.47966	0.502671	0.0134803	FALSE	FALSE
Q7Z4X0	22.8312	22.052	22.7351	21.7231	21.693	21.5864		Q7Z4X0	MO25-like protein OS=Homo sapiens OX=9606 PE=2 SV=1	0	14.0762	Q7Z4X0	FALSE	0	-1.47954	-0.264416	-0.871976	0.502762	0.013485	FALSE	FALSE
PLD3	24.1699	24.3822	24.4395	23.6885	23.3572	23.8973	PLD3	A0A024R0Q4	Phospholipase D family, member 3, isoform CRA_b OS=Homo sapiens OX=9606 GN=PLD3 PE=4 SV=1	0	21.6327	A0A024R0Q4	FALSE	0	-1.15901	-0.20669	-0.682851	0.503592	0.0135279	FALSE	FALSE
NFATC4	19.4233	18.7407	19.5878	21.8638	21.6181	20.0882	NFATC4	Q14934	Isoform 2 of Nuclear factor of activated T-cells, cytoplasmic 4 OS=Homo sapiens OX=9606 GN=NFATC4	0	6.11399	Q14934-2	TRUE	3	0.58361	3.29525	1.93943	0.506243	0.0136661	FALSE	FALSE
A8K6I4	21.4199	20.7722	21.1085	22.1111	22.3356	21.6587		A8K6I4	cDNA FLJ76877, highly similar to Homo sapiens superkiller viralicidic activity 2-like 2 (SKIV2L2), mRNA OS=Homo sapiens OX=9606 PE=2 SV=1	0	7.86948	A8K6I4	FALSE	0	0.280172	1.58965	0.934909	0.508091	0.0137635	FALSE	FALSE
CHCHD3	23.6603	23.721	23.4212	22.8917	23.0802	23.1704	CHCHD3	C9JRZ6	MICOS complex subunit OS=Homo sapiens OX=9606 GN=CHCHD3 PE=1 SV=2	0	16.8103	C9JRZ6	FALSE	0	-0.94104	-0.165789	-0.553414	0.508245	0.0137717	FALSE	FALSE
ITGA3	24.1932	24.3321	24.354	23.9403	23.3337	23.4706	ITGA3	P26006	Isoform 2 of Integrin alpha-3 OS=Homo sapiens OX=9606 GN=ITGA3	0	13.6961	P26006-1	FALSE	0	-1.2109	-0.212281	-0.711593	0.510108	0.013871	FALSE	FALSE
XPNPEP3	25.618	25.3744	25.8147	22.7192	24.6225	21.9668	XPNPEP3	Q9NQH7	Xaa-Pro aminopeptidase 3 OS=Homo sapiens OX=9606 GN=XPNPEP3 PE=1 SV=1	0	10.0592	Q9NQH7	FALSE	0	-4.25398	-0.745109	-2.49955	0.510434	0.0138884	FALSE	FALSE
IPO11	20.8588	20.6386	20.4778	21.1132	22.0053	21.8687	IPO11	Q9UI26	Importin-11 OS=Homo sapiens OX=9606 GN=IPO11 PE=1 SV=1	0	16.3077	Q9UI26	FALSE	0	0.299101	1.70878	1.00394	0.510686	0.0139019	FALSE	FALSE
MTX2	23.1315	23.1993	23.0109	19.4978	21.8903	21.2337	MTX2	O75431	Metaxin-2 OS=Homo sapiens OX=9606 GN=MTX2 PE=1 SV=1	0	34.2205	O75431	TRUE	1	-3.81395	-0.665963	-2.23996	0.511595	0.0139509	FALSE	FALSE
LDHA	28.8214	28.6289	28.7751	28.3089	28.1648	28.3417	LDHA	P00338	Isoform 3 of L-lactate dehydrogenase A chain OS=Homo sapiens OX=9606 GN=LDHA	0	74.2382	P00338-3	FALSE	0	-0.800304	-0.139702	-0.470003	0.511704	0.0139568	FALSE	FALSE
TELO2	19.7293	19.1317	19.2579	20.1516	20.0967	19.9784	TELO2	Q9Y4R8	Telomere length regulation protein TEL2 homolog OS=Homo sapiens OX=9606 GN=TELO2 PE=1 SV=2	0	6.21266	Q9Y4R8	TRUE	2	0.206099	1.19914	0.702617	0.517409	0.0142693	FALSE	FALSE
B2R7D2	22.6263	22.0082	22.2553	21.6836	21.2521	21.5881		B2R7D2	cDNA, FLJ93389, highly similar to Homo sapiens multiple inositol polyphosphate histidine phosphatase, 1 (MINPP1), mRNA OS=Homo sapiens OX=9606 PE=2 SV=1	0	30.5955	B2R7D2	FALSE	0	-1.34603	-0.231271	-0.788649	0.517526	0.0142758	FALSE	FALSE
SLAIN2	22.3151	22.4807	22.5375	22.9077	22.8666	22.9049	SLAIN2	Q9P270	SLAIN motif-containing protein 2 OS=Homo sapiens OX=9606 GN=SLAIN2 PE=1 SV=2	0	4.64716	Q9P270	FALSE	0	0.130555	0.766741	0.448648	0.520775	0.0144581	FALSE	FALSE
SERPINB1	23.5703	23.1362	23.0795	22.2434	20.9415	22.2347	SERPINB1	P30740	Leukocyte elastase inhibitor OS=Homo sapiens OX=9606 GN=SERPINB1 PE=1 SV=1	0	27.4406	P30740	FALSE	0	-2.48871	-0.422265	-1.45549	0.522032	0.0145294	FALSE	FALSE
DCPS	21.921	22.2638	22.3122	21.1962	21.6372	21.5901	DCPS	Q96C86	m7GpppX diphosphatase OS=Homo sapiens OX=9606 GN=DCPS PE=1 SV=2	0	14.5401	Q96C86	FALSE	0	-1.18305	-0.199326	-0.691189	0.52451	0.0146715	FALSE	FALSE
PAFAH1B3	20.7213	20.3758	21.1017	21.4385	21.4759	21.5311	PAFAH1B3	Q15102	Platelet-activating factor acetylhydrolase IB subunit gamma OS=Homo sapiens OX=9606 GN=PAFAH1B3 PE=1 SV=1	0	24.6753	Q15102	FALSE	0	0.211662	1.28613	0.748895	0.532579	0.0151474	FALSE	FALSE
ATP6V1C1	21.627	21.1685	21.1341	21.9393	22.2756	21.8776	ATP6V1C1	P21283	V-type proton ATPase subunit C 1 OS=Homo sapiens OX=9606 GN=ATP6V1C1 PE=1 SV=4	0	21.9895	P21283	FALSE	0	0.202057	1.23977	0.720915	0.535828	0.015345	FALSE	FALSE
PGRMC2	26.1862	26.3039	26.1265	25.7283	25.747	25.8402	PGRMC2	O15173	Isoform 2 of Membrane-associated progesterone receptor component 2 OS=Homo sapiens OX=9606 GN=PGRMC2	0	48.9879	O15173-2	FALSE	0	-0.746513	-0.120884	-0.433699	0.537949	0.0154759	FALSE	FALSE
XPO6	19.9815	19.6291	18.8617	20.773	20.353	20.7686	XPO6	Q96QU8	Exportin-6 OS=Homo sapiens OX=9606 GN=XPO6 PE=1 SV=1	0	3.55556	Q96QU8	TRUE	3	0.315078	1.96648	1.14078	0.541388	0.0156915	FALSE	FALSE
ARPC4	24.5508	25.1415	25.1489	24.1635	23.9362	24.3555	ARPC4	P59998	Isoform 3 of Actin-related protein 2/3 complex subunit 4 OS=Homo sapiens OX=9606 GN=ARPC4	0	42.246	P59998-3	FALSE	0	-1.37152	-0.219146	-0.795332	0.542271	0.0157475	FALSE	FALSE
RAB11FIP5	23.0345	23.5142	22.7895	19.231	20.9054	21.893	RAB11FIP5	A0A1B0GTL5	Rab11 family-interacting protein 5 OS=Homo sapiens OX=9606 GN=RAB11FIP5 PE=1 SV=1	0	6.26888	A0A1B0GTL5	TRUE	1	-4.20165	-0.670928	-2.43629	0.542474	0.0157605	FALSE	FALSE
NT5C	20.927	21.3455	21.4089	20.5299	19.9562	19.122	NT5C	Q8TCD5	5'(3')-deoxyribonucleotidase, cytosolic type OS=Homo sapiens OX=9606 GN=NT5C PE=1 SV=2	0.013	12.4378	Q8TCD5	TRUE	2	-2.34185	-0.373664	-1.35775	0.542719	0.015776	FALSE	FALSE
ARHGAP5	19.8492	19.0678	18.9876	20.8	20.0335	20.4388	ARHGAP5	A0A2X0SYS0	ARHGAP5 (Fragment) OS=Homo sapiens OX=9606 GN=ARHGAP5 PE=4 SV=1	0	3.05851	A0A2X0SYS0	TRUE	2	0.308676	1.93639	1.12253	0.543022	0.0157954	FALSE	FALSE
NIPSNAP3A	22.3576	22.1903	22.1271	22.5988	22.8818	22.705	NIPSNAP3A	Q9UFN0	Protein NipSnap homolog 3A OS=Homo sapiens OX=9606 GN=NIPSNAP3A PE=1 SV=2	0	44.1296	Q9UFN0	FALSE	0	0.138072	0.868976	0.503524	0.544055	0.0158615	FALSE	FALSE
RPL23	24.7193	24.5246	24.4689	24.1638	23.8532	24.1025	RPL23	P62829	60S ribosomal protein L23 OS=Homo sapiens OX=9606 GN=RPL23 PE=1 SV=1	0	37.8571	P62829	FALSE	0	-0.916726	-0.145442	-0.531084	0.544527	0.0158919	FALSE	FALSE
SKP1	22.3065	22.5552	23.0385	23.4983	23.337	23.3511	SKP1	P63208	S-phase kinase-associated protein 1 OS=Homo sapiens OX=9606 GN=SKP1 PE=1 SV=2	0	44.1718	P63208	FALSE	0	0.207037	1.31718	0.762108	0.547448	0.0160816	FALSE	FALSE
BAG6	22.3139	21.5193	22.4357	23.0565	22.9245	23.1651	BAG6	P46379	Isoform 3 of Large proline-rich protein BAG6 OS=Homo sapiens OX=9606 GN=BAG6	0	9.81067	P46379-3	FALSE	0	0.260008	1.65801	0.95901	0.548165	0.0161287	FALSE	FALSE
HSPA1B	26.2936	26.2718	26.4402	26.7353	26.7347	26.9718	HSPA1B	A0A0G2JIW1	Heat shock 70 kDa protein 1B OS=Homo sapiens OX=9606 GN=HSPA1B PE=1 SV=1	0	59.9688	A0A0G2JIW1	FALSE	0	0.1298	0.82773	0.478765	0.548174	0.0161293	FALSE	FALSE
EIF5B	23.9717	23.7435	23.108	22.7461	22.7233	22.7891	EIF5B	A0A087WUT6	Eukaryotic translation initiation factor 5B OS=Homo sapiens OX=9606 GN=EIF5B PE=1 SV=1	0	18.1148	A0A087WUT6	FALSE	0	-1.48241	-0.227401	-0.854904	0.554865	0.0165778	FALSE	FALSE
DNAJC7	21.5489	18.9799	18.7342	22.7179	22.4383	22.2392	DNAJC7	Q99615	DnaJ homolog subfamily C member 7 OS=Homo sapiens OX=9606 GN=DNAJC7 PE=1 SV=2	0	10.7287	Q99615	TRUE	2	0.720468	4.70108	2.71078	0.555145	0.016597	FALSE	FALSE
PFN2	23.5754	23.5748	23.6043	23.9298	23.9798	24.1799	PFN2	D3DNI3	Profilin (Fragment) OS=Homo sapiens OX=9606 GN=PFN2 PE=3 SV=1	0	7.94118	D3DNI3	FALSE	0	0.117392	0.77252	0.444956	0.557655	0.01677	FALSE	FALSE
LXN	23.813	23.9086	24.1757	23.0385	23.2667	23.5712	LXN	Q9BS40	Latexin OS=Homo sapiens OX=9606 GN=LXN PE=1 SV=2	0	12.1622	Q9BS40	FALSE	0	-1.16973	-0.177564	-0.673648	0.557967	0.0167917	FALSE	FALSE
TUBG1	22.5565	22.7068	23.083	23.3218	23.4414	23.404	TUBG1	P23258	Tubulin gamma-1 chain OS=Homo sapiens OX=9606 GN=TUBG1 PE=1 SV=2	0	54.9889	P23258	FALSE	0	0.159604	1.05434	0.60697	0.558777	0.0168482	FALSE	FALSE
EDC4	22.4159	22.4621	22.5667	23.1098	22.9151	22.8305	EDC4	Q6P2E9	Enhancer of mRNA-decapping protein 4 OS=Homo sapiens OX=9606 GN=EDC4 PE=1 SV=1	0	16.4882	Q6P2E9	FALSE	0	0.1226	0.817849	0.470225	0.561603	0.0170474	FALSE	FALSE
PCYT1A	23.6293	23.4691	23.4679	22.4989	22.9763	21.7682	PCYT1A	C9JEJ2	Choline-phosphate cytidylyltransferase A OS=Homo sapiens OX=9606 GN=PCYT1A PE=1 SV=1	0	22.8947	C9JEJ2	FALSE	0	-1.92645	-0.288772	-1.10761	0.561617	0.0170484	FALSE	FALSE
PTRH2	23.7974	23.6458	23.5029	23.1226	23.1909	22.6836	PTRH2	J3KQ48	Peptidyl-tRNA hydrolase 2, mitochondrial OS=Homo sapiens OX=9606 GN=PTRH2 PE=1 SV=1	0	28.8889	J3KQ48	FALSE	0	-1.1309	-0.168461	-0.64968	0.563404	0.0171761	FALSE	FALSE
DECR1	24.4494	24.7543	24.6595	23.9461	24.0558	24.2601	DECR1	Q16698	2,4-dienoyl-CoA reductase, mitochondrial OS=Homo sapiens OX=9606 GN=DECR1 PE=1 SV=1	0	28.9552	Q16698	FALSE	0	-0.930105	-0.137352	-0.533728	0.565849	0.0173531	FALSE	FALSE
MICU2	21.1197	18.8468	19.5326	21.7196	21.8797	21.911	MICU2	Q8IYU8	Calcium uptake protein 2, mitochondrial OS=Homo sapiens OX=9606 GN=MICU2 PE=1 SV=2	0	8.52535	Q8IYU8	TRUE	2	0.51498	3.49247	2.00372	0.566263	0.0173833	FALSE	FALSE
TKT	27.533	27.7662	27.971	27.0461	27.015	27.3575	TKT	P29401	Isoform 2 of Transketolase OS=Homo sapiens OX=9606 GN=TKT	0	69.7306	P29401-2	FALSE	0	-1.07595	-0.158458	-0.617204	0.566605	0.0174084	FALSE	FALSE
TXNRD1	25.1035	25.0001	25.3286	24.611	24.4857	24.7602	TXNRD1	Q16881	Thioredoxin reductase 1, cytoplasmic OS=Homo sapiens OX=9606 GN=TXNRD1 PE=1 SV=3	0	48.6903	Q16881	FALSE	0	-0.916232	-0.133942	-0.525087	0.568649	0.017559	FALSE	FALSE
Q59FY9	22.3822	21.806	21.6684	20.8012	20.4647	18.7876		Q59FY9	LEPREL2 protein variant (Fragment) OS=Homo sapiens OX=9606 PE=4 SV=1	0	43.8333	Q59FY9	TRUE	1	-3.38978	-0.478955	-1.93437	0.577733	0.0182517	FALSE	FALSE
VEZT	19.7794	19.1712	19.3543	20.1871	20.5393	19.9699	VEZT	Q9HBM0	Vezatin OS=Homo sapiens OX=9606 GN=VEZT PE=1 SV=3	0.003	1.92555	Q9HBM0	TRUE	3	0.196966	1.3973	0.797131	0.57834	0.0182994	FALSE	FALSE
IFITM3	19.1964	23.1438	18.4003	24.7862	24.1149	24.6257	IFITM3	Q01628	Interferon-induced transmembrane protein 3 OS=Homo sapiens OX=9606 GN=IFITM3 PE=1 SV=2	0	48.8722	Q01628	TRUE	2	1.04693	7.47724	4.26209	0.58007	0.0184363	FALSE	FALSE
OLA1	24.2444	24.1086	24.2681	23.6596	23.399	23.8756	OLA1	J3KQ32	Obg-like ATPase 1 OS=Homo sapiens OX=9606 GN=OLA1 PE=1 SV=1	0	40.3846	J3KQ32	FALSE	0	-0.986449	-0.138051	-0.56225	0.580195	0.0184462	FALSE	FALSE
A8K9T8	22.2276	21.81	22.2085	21.0772	21.4182	21.6276		A8K9T8	cDNA FLJ76106, highly similar to Homo sapiens neurolysin (metallopeptidase M3 family) (NLN), mRNA OS=Homo sapiens OX=9606 PE=2 SV=1	0	6.53409	A8K9T8	FALSE	0	-1.24315	-0.172293	-0.707721	0.582652	0.0186433	FALSE	FALSE
UQCRFS1	24.598	24.5352	24.567	23.7969	24.2194	24.1177	UQCRFS1	P47985	Cytochrome b-c1 complex subunit Rieske, mitochondrial OS=Homo sapiens OX=9606 GN=UQCRFS1 PE=1 SV=2	0	24.4526	P47985	FALSE	0	-0.918223	-0.125951	-0.522087	0.585222	0.0188529	FALSE	FALSE
ILKAP	21.9716	21.3177	21.1283	19.4569	20.4107	20.633	ILKAP	Q9H0C8	Integrin-linked kinase-associated serine/threonine phosphatase 2C OS=Homo sapiens OX=9606 GN=ILKAP PE=1 SV=1	0	11.4796	Q9H0C8	TRUE	1	-2.30262	-0.308725	-1.30567	0.590737	0.0193143	FALSE	FALSE
RRBP1	26.6296	26.653	26.4255	26.0627	26.1903	26.1486	RRBP1	A7BI36	p180/ribosome receptor OS=Homo sapiens OX=9606 GN=RRBP1 PE=2 SV=2	0	37.0779	A7BI36	FALSE	0	-0.76799	-0.10295	-0.43547	0.590781	0.019318	FALSE	FALSE
37500	25.8763	26.113	26.248	25.7097	25.2507	25.4446	SEPTIN2	Q15019	Isoform 2 of Septin-2 OS=Homo sapiens OX=9606 GN=SEPT2	0	49.7475	Q15019-2	FALSE	0	-1.07724	-0.144307	-0.610772	0.59094	0.0193316	FALSE	FALSE
ABI1	22.764	22.9481	23.0005	21.8761	19.4351	18.2376	ABI1	Q8IZP0	Abl interactor 1 OS=Homo sapiens OX=9606 GN=ABI1 PE=1 SV=4	0	7.48031	Q8IZP0	TRUE	2	-5.39287	-0.716317	-3.05459	0.592939	0.0195031	FALSE	FALSE
LYPLA2	22.092	22.3608	22.744	21.8816	21.3212	21.6119	LYPLA2	A0A140VJC9	Lysophospholipase II, isoform CRA_f OS=Homo sapiens OX=9606 GN=LYPLA2 PE=2 SV=1	0	22.5108	A0A140VJC9	FALSE	0	-1.40193	-0.186116	-0.794023	0.593061	0.0195137	FALSE	FALSE
LARS2	19.5996	19.7851	20.575	21.5621	22.094	20.7054	LARS2	Q15031	Probable leucine--tRNA ligase, mitochondrial OS=Homo sapiens OX=9606 GN=LARS2 PE=1 SV=2	0	18.6047	Q15031	TRUE	1	0.343103	2.59149	1.46729	0.593695	0.0195686	FALSE	FALSE
TLE5	18.9845	18.9917	19.051	19.5571	21.426	21.4166	TLE5	Q08117	Amino-terminal enhancer of split OS=Homo sapiens OX=9606 GN=AES PE=1 SV=4	0.004	6.09137	Q08117	TRUE	4	0.416555	3.16512	1.79084	0.595075	0.0196889	FALSE	FALSE
PUM1	20.0328	20.6547	18.7657	21.9633	21.9244	21.0287	PUM1	Q5T1Z8	Pumilio homolog 1 (Drosophila), isoform CRA_c OS=Homo sapiens OX=9606 GN=PUM1 PE=1 SV=1	0	3.92157	Q5T1Z8	TRUE	1	0.42059	3.22152	1.82105	0.596906	0.0198503	FALSE	FALSE
YTHDF2	22.7402	22.6554	22.5037	21.7924	19.6585	18.7546	YTHDF2	Q9Y5A9	YTH domain-containing family protein 2 OS=Homo sapiens OX=9606 GN=YTHDF2 PE=1 SV=2	0	9.49914	Q9Y5A9	TRUE	2	-4.53885	-0.590398	-2.56462	0.59774	0.0199244	FALSE	FALSE
WASHC4	20.0231	19.7449	20.5097	20.9984	21.2499	20.6515	WASHC4	A0A087X256	WASH complex subunit 4 OS=Homo sapiens OX=9606 GN=WASHC4 PE=1 SV=1	0	6.13288	A0A087X256	FALSE	0	0.200153	1.54792	0.874036	0.599075	0.0200439	FALSE	FALSE
SEPTIN8	23.1704	23.5306	23.3024	22.8911	22.2525	22.7246	SEPTIN8	Q92599	Septin-8 OS=Homo sapiens OX=9606 GN=SEPT8 PE=1 SV=4	0	31.47	Q92599	FALSE	0	-1.26181	-0.161708	-0.711757	0.601053	0.020223	FALSE	FALSE
B4DT57	21.4929	21.5374	21.3748	21.8958	22.4598	21.9538		B4DT57	cDNA FLJ61383, highly similar to Serine/threonine-protein kinase 24 OS=Homo sapiens OX=9606 PE=2 SV=1	0	26	B4DT57	FALSE	0	0.144149	1.12538	0.634765	0.601168	0.0202335	FALSE	FALSE
FAM98B	23.0526	23.0834	22.9504	23.3893	23.3821	23.574	FAM98B	Q52LJ0	Isoform 2 of Protein FAM98B OS=Homo sapiens OX=9606 GN=FAM98B	0	23.5566	Q52LJ0-2	FALSE	0	0.0947484	0.744532	0.41964	0.602589	0.0203637	FALSE	FALSE
LUM	22.8356	22.5354	22.6487	22.0996	22.254	22.2733	LUM	P51884	Lumican OS=Homo sapiens OX=9606 GN=LUM PE=1 SV=2	0	27.2189	P51884	FALSE	0	-0.82417	-0.1044	-0.464285	0.603589	0.0204561	FALSE	FALSE
GPI	26.2989	26.099	26.3653	25.5663	25.4028	25.9424	GPI	A0A2U3TZU2	Glucose-6-phosphate isomerase OS=Homo sapiens OX=9606 GN=GPI PE=1 SV=1	0	53.9363	A0A2U3TZU2	FALSE	0	-1.09572	-0.138752	-0.617234	0.603659	0.0204626	FALSE	FALSE
THBS1	25.2008	25.738	25.8203	26.328	26.3082	26.1396	THBS1	P07996	Thrombospondin-1 OS=Homo sapiens OX=9606 GN=THBS1 PE=1 SV=2	0	39.4017	P07996	FALSE	0	0.149931	1.19455	0.672242	0.60556	0.02064	FALSE	FALSE
Q14139-2	19.1042	19.2352	18.8411	20.951	19.5763	21.3266	UBE4A	Q14139	Isoform 2 of Ubiquitin conjugation factor E4 A OS=Homo sapiens OX=9606 GN=UBE4A	0	3.72787	Q14139-2	TRUE	4	0.346622	2.76897	1.5578	0.60612	0.0206928	FALSE	FALSE
TCF4	19.1342	19.0813	18.9192	19.6359	21.833	21.5349	TCF4	E9PH57	Transcription factor 4, isoform CRA_e OS=Homo sapiens OX=9606 GN=TCF4 PE=1 SV=2	0	2.06986	E9PH57	TRUE	4	0.434893	3.47789	1.95639	0.606349	0.0207144	FALSE	FALSE
PTPN12	20.363	20.2873	20.0411	21.2767	21.2561	20.556	PTPN12	Q05209	Tyrosine-protein phosphatase non-receptor type 12 OS=Homo sapiens OX=9606 GN=PTPN12 PE=1 SV=3	0	6.66667	Q05209	FALSE	0	0.177629	1.42069	0.799158	0.606374	0.0207167	FALSE	FALSE
CLMP	23.0206	23.107	22.6753	22.5226	22.335	22.1231	CLMP	Q9H6B4	CXADR-like membrane protein OS=Homo sapiens OX=9606 GN=CLMP PE=1 SV=1	0	18.4987	Q9H6B4	FALSE	0	-1.07987	-0.134912	-0.607391	0.606537	0.0207321	FALSE	FALSE
ARMC1	19.3364	18.6438	19.2293	19.8711	22.242	22.703	ARMC1	Q9NVT9	Armadillo repeat-containing protein 1 OS=Homo sapiens OX=9606 GN=ARMC1 PE=1 SV=1	0	17.0213	Q9NVT9	TRUE	4	0.56118	4.50991	2.53555	0.607382	0.0208123	FALSE	FALSE
COPS7A	22.4052	21.0266	21.132	22.7927	22.6507	23.2975	COPS7A	Q9UBW8	COP9 signalosome complex subunit 7a OS=Homo sapiens OX=9606 GN=COPS7A PE=1 SV=1	0	37.8182	Q9UBW8	FALSE	0	0.306833	2.47784	1.39233	0.608393	0.0209088	FALSE	FALSE
THUMPD3	19.6313	18.5961	19.4264	19.9168	21.1898	20.7697	THUMPD3	Q9BV44	THUMP domain-containing protein 3 OS=Homo sapiens OX=9606 GN=THUMPD3 PE=1 SV=1	0	8.08679	Q9BV44	TRUE	2	0.309925	2.50505	1.40749	0.608579	0.0209266	FALSE	FALSE
CLASP1	22.6707	21.5063	21.9481	21.1818	19.5456	18.7902	CLASP1	Q7Z460	CLIP-associating protein 1 OS=Homo sapiens OX=9606 GN=CLASP1 PE=1 SV=1	0	4.16125	Q7Z460	TRUE	1	-3.92008	-0.484897	-2.20249	0.60862	0.0209305	FALSE	FALSE
AK3	24.5358	24.5543	24.6699	24.2453	24.2123	24.1234	AK3	Q7Z4Y4	GTP,AMP phosphotransferase AK3, mitochondrial OS=Homo sapiens OX=9606 GN=AK3 PE=2 SV=1	0	45.3744	Q7Z4Y4	FALSE	0	-0.699523	-0.0864346	-0.392979	0.608844	0.020952	FALSE	FALSE
DDX39A	22.434	22.2764	21.6192	19.2642	21.3379	18.7459	DDX39A	O00148	ATP-dependent RNA helicase DDX39A OS=Homo sapiens OX=9606 GN=DDX39A PE=1 SV=2	0	39.5785	O00148	TRUE	2	-4.14523	-0.509099	-2.32716	0.610093	0.0210725	FALSE	FALSE
SLC6A6	18.7802	18.9341	19.0595	19.7554	20.7678	22.1525	SLC6A6	A0A087WY96	Transporter OS=Homo sapiens OX=9606 GN=SLC6A6 PE=1 SV=1	0	2.35784	A0A087WY96	TRUE	4	0.42816	3.50644	1.9673	0.611274	0.0211874	FALSE	FALSE
RETSAT	23.0189	23.0748	23.3172	22.8308	22.3827	22.4221	RETSAT	Q6NUM9	All-trans-retinol 13,14-reductase OS=Homo sapiens OX=9606 GN=RETSAT PE=1 SV=2	0	4.91803	Q6NUM9	FALSE	0	-1.05526	-0.128335	-0.591796	0.612091	0.0212674	FALSE	FALSE
TUBGCP3	20.6771	19.2761	19.1274	21.2871	20.9111	21.2065	TUBGCP3	Q96CW5	Gamma-tubulin complex component 3 OS=Homo sapiens OX=9606 GN=TUBGCP3 PE=1 SV=2	0	1.98456	Q96CW5	TRUE	2	0.309448	2.57329	1.44137	0.614341	0.0214902	FALSE	FALSE
XYLT1	21.7455	20.2451	21.5106	19.6164	20.1173	19.469	XYLT1	Q86Y38	Xylosyltransferase 1 OS=Homo sapiens OX=9606 GN=XYLT1 PE=1 SV=1	0	5.63087	Q86Y38	TRUE	2	-2.56232	-0.303325	-1.43282	0.617414	0.0218002	FALSE	FALSE
B2RBE0	24.022	24.5299	24.43	23.5351	23.7701	23.8417		B2RBE0	cDNA, FLJ95462, highly similar to Homo sapiens fatty-acid-Coenzyme A ligase, long-chain 3 (FACL3),mRNA OS=Homo sapiens OX=9606 PE=2 SV=1	0	35.1389	B2RBE0	FALSE	0	-1.09398	-0.129369	-0.611674	0.617615	0.0218208	FALSE	FALSE
CSE1L	24.3246	24.2332	24.6064	25.3182	24.7171	25.2014	CSE1L	P55060	Exportin-2 OS=Homo sapiens OX=9606 GN=CSE1L PE=1 SV=3	0	61.689	P55060	FALSE	0	0.145838	1.23586	0.690848	0.618024	0.0218625	FALSE	FALSE
STX4	23.51	23.6146	23.4407	22.9913	23.2433	22.8801	STX4	Q12846	Syntaxin-4 OS=Homo sapiens OX=9606 GN=STX4 PE=1 SV=2	0	34.0067	Q12846	FALSE	0	-0.864974	-0.102071	-0.483523	0.618025	0.0218626	FALSE	FALSE
DENR	22.9025	22.1897	22.363	23.149	23.1047	23.3993	DENR	O43583	Density-regulated protein OS=Homo sapiens OX=9606 GN=DENR PE=1 SV=2	0	22.7273	O43583	FALSE	0	0.154263	1.31088	0.732574	0.618554	0.021917	FALSE	FALSE
LRRFIP1	23.8522	23.5774	23.598	23.3214	23.1027	23.2091	LRRFIP1	Q32MZ4	Leucine-rich repeat flightless-interacting protein 1 OS=Homo sapiens OX=9606 GN=LRRFIP1 PE=1 SV=2	0	20.5446	Q32MZ4	FALSE	0	-0.831879	-0.0977341	-0.464806	0.618867	0.0219491	FALSE	FALSE
PGM1	23.6513	23.3508	23.2691	22.0977	20.6261	22.5595	PGM1	P36871	Phosphoglucomutase-1 OS=Homo sapiens OX=9606 GN=PGM1 PE=1 SV=3	0	38.4342	P36871	FALSE	0	-2.97918	-0.346171	-1.66268	0.620953	0.0221656	FALSE	FALSE
P27986-4	20.4095	20.2973	20.7884	21.4515	21.1117	20.9512	PIK3R1	P27986	Isoform 4 of Phosphatidylinositol 3-kinase regulatory subunit alpha OS=Homo sapiens OX=9606 GN=PIK3R1	0.009	4.23497	P27986-4	FALSE	0	0.139567	1.20657	0.673071	0.621797	0.0222541	FALSE	FALSE
LARP4B	19.31	20.9213	18.9165	21.3171	21.9116	21.3041	LARP4B	Q92615	La-related protein 4B OS=Homo sapiens OX=9606 GN=LARP4B PE=1 SV=3	0	13.2791	Q92615	TRUE	2	0.371036	3.21898	1.79501	0.622452	0.0223232	FALSE	FALSE
B2R6D4	22.3713	22.0083	22.733	21.6524	19.1465	19.0178		B2R6D4	Phosphomannomutase OS=Homo sapiens OX=9606 PE=2 SV=1	0	15.0407	B2R6D4	TRUE	2	-4.36222	-0.501646	-2.43193	0.622879	0.0223684	FALSE	FALSE
B4DVA7	24.4064	24.3871	24.3986	23.9744	23.884	24.1239	HEXA	B4DVA7	Beta-hexosaminidase OS=Homo sapiens OX=9606 PE=2 SV=1	0	40.7407	B4DVA7	FALSE	0	-0.72351	-0.0829708	-0.403241	0.623392	0.0224228	FALSE	FALSE
NUP214	20.3529	19.0925	20.8714	21.5305	21.8372	21.4813	NUP214	A0A024R8B6	Nucleoporin 214kDa, isoform CRA_b OS=Homo sapiens OX=9606 GN=NUP214 PE=4 SV=1	0	2.62787	A0A024R8B6	TRUE	1	0.309337	2.7121	1.51072	0.624381	0.0225285	FALSE	FALSE
UAP1L1	21.3125	19.7515	20.7119	19.1197	19.423	19.3093	UAP1L1	Q3KQV9	UDP-N-acetylhexosamine pyrophosphorylase-like protein 1 OS=Homo sapiens OX=9606 GN=UAP1L1 PE=1 SV=2	0	9.07298	Q3KQV9	TRUE	3	-2.34879	-0.267182	-1.30799	0.624868	0.0225807	FALSE	FALSE
CDKN2AIP	20.5028	20.6977	21.7463	21.971	22.0862	22.3094	CDKN2AIP	Q9NXV6	CDKN2A-interacting protein OS=Homo sapiens OX=9606 GN=CDKN2AIP PE=1 SV=3	0	20.5172	Q9NXV6	FALSE	0	0.232424	2.04746	1.13994	0.625241	0.0226209	FALSE	FALSE
ZFPL1	23.6689	23.5698	23.5289	22.6121	22.7445	23.3204	ZFPL1	A0A024R576	Zinc finger protein-like 1, isoform CRA_a OS=Homo sapiens OX=9606 GN=ZFPL1 PE=4 SV=1	0	30.3226	A0A024R576	FALSE	0	-1.25255	-0.141158	-0.696854	0.626544	0.0227621	FALSE	FALSE
B2RCM6	21.8743	22.0245	21.9379	19.0776	19.2472	21.3807		B2RCM6	cDNA, FLJ96161 OS=Homo sapiens OX=9606 PE=2 SV=1	0.001	7.11462	B2RCM6	TRUE	2	-3.67414	-0.413309	-2.04373	0.626868	0.0227974	FALSE	FALSE
NUP37	21.5746	21.8143	21.6006	22.0292	22.0566	22.2183	NUP37	Q8NFH4	Nucleoporin Nup37 OS=Homo sapiens OX=9606 GN=NUP37 PE=1 SV=1	0	14.7239	Q8NFH4	FALSE	0	0.0877883	0.788686	0.438237	0.62873	0.023002	FALSE	FALSE
A0A140VJK2	23.8362	24.306	24.5223	22.5591	23.4305	23.5189		A0A140VJK2	Glycerol-3-phosphate dehydrogenase OS=Homo sapiens OX=9606 PE=2 SV=1	0	32.8748	A0A140VJK2	FALSE	0	-1.89487	-0.20911	-1.05199	0.630224	0.0231681	FALSE	FALSE
B2R761	23.805	23.6053	23.7732	23.2939	23.414	23.1243	SCP2	B2R761	cDNA, FLJ93299, highly similar to Homo sapiens sterol carrier protein 2 (SCP2), mRNA OS=Homo sapiens OX=9606 PE=2 SV=1	0	29.4333	B2R761	FALSE	0	-0.81175	-0.0891195	-0.450435	0.631112	0.0232677	FALSE	FALSE
SNTB2	22.2627	21.6462	22.0514	23.1391	22.4942	22.6943	SNTB2	Q13425	Beta-2-syntrophin OS=Homo sapiens OX=9606 GN=SNTB2 PE=1 SV=1	0	18.7037	Q13425	FALSE	0	0.154614	1.42362	0.789118	0.632946	0.0234756	FALSE	FALSE
Q9NPQ8-3	22.5997	22.2669	22.494	23.1232	22.7619	23.2731	RIC8A	Q9NPQ8	Isoform 3 of Synembryn-A OS=Homo sapiens OX=9606 GN=RIC8A	0	34.0782	Q9NPQ8-3	FALSE	0	0.117127	1.08123	0.599181	0.633378	0.0235248	FALSE	FALSE
PHLDB1	21.6941	23.7501	23.7611	20.2351	21.481	21.114	PHLDB1	Q86UU1	Pleckstrin homology-like domain family B member 1 OS=Homo sapiens OX=9606 GN=PHLDB1 PE=1 SV=1	0	7.11692	Q86UU1	FALSE	0	-3.83647	-0.413722	-2.1251	0.634131	0.0236113	FALSE	FALSE
ITGA1	23.3997	23.5876	23.4726	23.0487	23.0616	22.5228	ITGA1	P56199	Integrin alpha-1 OS=Homo sapiens OX=9606 GN=ITGA1 PE=1 SV=2	0	9.75403	P56199	FALSE	0	-1.09982	-0.117982	-0.608901	0.635001	0.0237118	FALSE	FALSE
RAB10	23.6521	24.5146	24.3868	23.2956	23.4872	23.3194	RAB10	P61026	Ras-related protein Rab-10 OS=Homo sapiens OX=9606 GN=RAB10 PE=1 SV=1	0	33	P61026	FALSE	0	-1.47632	-0.157897	-0.81711	0.635494	0.023769	FALSE	FALSE
CMPK1	23.7191	23.5621	23.8352	23.264	23.1292	23.3742	CMPK1	B2R6S5	UMP-CMP kinase OS=Homo sapiens OX=9606 GN=CMPK PE=2 SV=1	0	46.0526	B2R6S5	FALSE	0	-0.813444	-0.0858972	-0.449671	0.637566	0.0240119	FALSE	FALSE
FLJ22555	20.9562	21.0276	20.8643	19.2026	19.0405	20.5702	MAIP1	A0A024R3U8	Uncharacterized protein OS=Homo sapiens OX=9606 GN=FLJ22555 PE=4 SV=1	0.001	3.43643	A0A024R3U8	TRUE	2	-2.4365	-0.25339	-1.34494	0.639992	0.024301	FALSE	FALSE
BLVRB	22.6368	22.5064	23.0527	22.0029	19.6681	18.8531	BLVRB	P30043	Flavin reductase (NADPH) OS=Homo sapiens OX=9606 GN=BLVRB PE=1 SV=3	0	14.5631	P30043	TRUE	2	-4.64916	-0.465419	-2.55729	0.645802	0.0250158	FALSE	FALSE
ANP32E	23.698	23.5389	23.6003	22.5944	22.9966	23.2963	ANP32E	Q9BTT0	Acidic leucine-rich nuclear phosphoprotein 32 family member E OS=Homo sapiens OX=9606 GN=ANP32E PE=1 SV=1	0	23.1343	Q9BTT0	FALSE	0	-1.18203	-0.117881	-0.649953	0.646364	0.0250866	FALSE	FALSE
VPS37A	19.7192	19.4986	19.2415	20.3363	19.8196	20.3293	VPS37A	Q8NEZ2	Vacuolar protein sorting-associated protein 37A OS=Homo sapiens OX=9606 GN=VPS37A PE=1 SV=1	0	6.04534	Q8NEZ2	TRUE	3	0.122449	1.22814	0.675294	0.646401	0.0250913	FALSE	FALSE
SCARB2	25.5243	25.4477	25.5735	25.8789	26.0464	25.8199	SCARB2	A0A024RDG6	Scavenger receptor class B, member 2, isoform CRA_a OS=Homo sapiens OX=9606 GN=SCARB2 PE=3 SV=1	0	28.8703	A0A024RDG6	FALSE	0	0.072321	0.727561	0.399941	0.646844	0.0251474	FALSE	FALSE
MAPRE2	21.3308	21.6326	21.3514	22.0785	22.2191	21.7358	MAPRE2	Q15555	Microtubule-associated protein RP/EB family member 2 OS=Homo sapiens OX=9606 GN=MAPRE2 PE=1 SV=1	0	3.66972	Q15555	FALSE	0	0.103495	1.04224	0.572868	0.646993	0.0251663	FALSE	FALSE
RPS12	24.8364	24.7727	24.6254	24.3088	24.2251	24.4475	RPS12	P25398	40S ribosomal protein S12 OS=Homo sapiens OX=9606 GN=RPS12 PE=1 SV=3	0	45.4545	P25398	FALSE	0	-0.760509	-0.0749676	-0.417739	0.648058	0.0253021	FALSE	FALSE
CERCAM	23.0947	22.9864	23.2812	20.896	22.207	22.3705	CERCAM	Q5T4B2	Inactive glycosyltransferase 25 family member 3 OS=Homo sapiens OX=9606 GN=CERCAM PE=1 SV=1	0	23.5294	Q5T4B2	FALSE	0	-2.36081	-0.231702	-1.29625	0.648688	0.0253829	FALSE	FALSE
Q14195-2	25.7255	25.5857	25.8633	26.2212	26.0219	26.3201	DPYSL3	Q14195	Isoform LCRMP-4 of Dihydropyrimidinase-related protein 3 OS=Homo sapiens OX=9606 GN=DPYSL3	0	66.9591	Q14195-2	FALSE	0	0.0813616	0.844471	0.462916	0.651306	0.0257232	FALSE	FALSE
P98194-7	21.9496	21.8629	21.3718	22.9995	23.1046	22.1124	ATP2C1	P98194	Isoform 7 of Calcium-transporting ATPase type 2C member 1 OS=Homo sapiens OX=9606 GN=ATP2C1	0	9.45529	P98194-7	FALSE	0	0.177464	1.84407	1.01077	0.651467	0.0257444	FALSE	FALSE
PLIN3	26.5045	26.5152	26.6105	26.0363	25.9772	26.3005	PLIN3	O60664	Perilipin-3 OS=Homo sapiens OX=9606 GN=PLIN3 PE=1 SV=3	0	70.7373	O60664	FALSE	0	-0.800742	-0.0766989	-0.43872	0.652118	0.0258302	FALSE	FALSE
ATP6AP2	19.2401	19.0132	18.9518	20.9075	19.4577	21.1122	ATP6AP2	O75787	Renin receptor OS=Homo sapiens OX=9606 GN=ATP6AP2 PE=1 SV=2	0.002	5.14286	O75787	TRUE	4	0.247444	2.60077	1.42411	0.653043	0.0259529	FALSE	FALSE
A8K8W4	20.133	20.0687	20.2642	21.354	21.4297	20.4329		A8K8W4	cDNA FLJ77609, highly similar to Homo sapiens DnaJ (Hsp40) homolog, subfamily C, member 16 (DNAJC16), mRNA OS=Homo sapiens OX=9606 PE=2 SV=1	0.004	3.32481	A8K8W4	FALSE	0	0.158356	1.67545	0.916901	0.653943	0.0260732	FALSE	FALSE
USP7	23.8157	23.9943	23.6624	24.1674	24.2797	24.3984	USP7	Q93009	Ubiquitin carboxyl-terminal hydrolase 7 OS=Homo sapiens OX=9606 GN=USP7 PE=1 SV=2	0	30.853	Q93009	FALSE	0	0.0790001	0.836388	0.457694	0.654032	0.0260851	FALSE	FALSE
HEL-S-68p	28.0795	27.6884	27.9378	27.3836	27.0867	27.5319	PGK1	V9HWF4	Phosphoglycerate kinase OS=Homo sapiens OX=9606 GN=HEL-S-68p PE=2 SV=1	0	76.259	V9HWF4	FALSE	0	-1.03776	-0.0979131	-0.567837	0.65418	0.0261051	FALSE	FALSE
AP2B1	25.2953	25.1927	25.3023	25.678	25.781	25.5315	AP2B1	A0A140VJE8	AP complex subunit beta OS=Homo sapiens OX=9606 GN=AP2B1 PE=2 SV=1	0	55.205	A0A140VJE8	FALSE	0	0.0685242	0.731632	0.400078	0.655168	0.0262383	FALSE	FALSE
HMGCS1	23.2999	22.6665	22.7526	22.1629	22.2028	22.4048	HMGCS1	A0A024R059	3-hydroxy-3-methylglutaryl coenzyme A synthase OS=Homo sapiens OX=9606 GN=HMGCS1 PE=3 SV=1	0	17.6923	A0A024R059	FALSE	0	-1.18794	-0.111084	-0.649512	0.655381	0.0262672	FALSE	FALSE
NAGA	22.6883	23.1301	22.7898	22.125	19.1273	18.5286	NAGA	P17050	Alpha-N-acetylgalactosaminidase OS=Homo sapiens OX=9606 GN=NAGA PE=1 SV=2	0	19.708	P17050	TRUE	2	-5.38283	-0.50208	-2.94246	0.655717	0.0263128	FALSE	FALSE
A8K335	24.1508	24.1928	24.4281	23.6415	23.7917	23.9426		A8K335	Gamma-glutamyl hydrolase OS=Homo sapiens OX=9606 PE=2 SV=1	0	41.195	A8K335	FALSE	0	-0.852255	-0.0783686	-0.465312	0.657589	0.0265694	FALSE	FALSE
PRDX4	26.4961	26.3635	26.4621	26.0396	25.6565	26.104	PRDX4	Q13162	Peroxiredoxin-4 OS=Homo sapiens OX=9606 GN=PRDX4 PE=1 SV=1	0	64.5756	Q13162	FALSE	0	-0.929345	-0.0850742	-0.50721	0.658171	0.02665	FALSE	FALSE
IQGAP3	21.037	21.1856	21.193	20.9054	20.4753	20.5036	IQGAP3	A2RRC9	IQ motif containing GTPase activating protein 3 OS=Homo sapiens OX=9606 GN=IQGAP3 PE=1 SV=1	0	9.19681	A2RRC9	FALSE	0	-0.936907	-0.0839215	-0.510414	0.660932	0.0270376	FALSE	FALSE
INF2	24.1199	24.1557	24.3718	23.6877	23.6533	23.9366	INF2	Q27J81	Inverted formin-2 OS=Homo sapiens OX=9606 GN=INF2 PE=1 SV=2	0	31.9456	Q27J81	FALSE	0	-0.838456	-0.0747593	-0.456608	0.661503	0.0271188	FALSE	FALSE
MORF4L1	21.7606	22.2166	21.6793	22.5214	22.8108	22.3134	MORF4L1	Q9UBU8	Mortality factor 4-like protein 1 OS=Homo sapiens OX=9606 GN=MORF4L1 PE=1 SV=2	0	4.97238	Q9UBU8	FALSE	0	0.108278	1.21776	0.663019	0.661847	0.027168	FALSE	FALSE
NSDHL	24.0981	24.2266	24.3044	23.7999	23.879	23.8217	NSDHL	Q15738	Sterol-4-alpha-carboxylate 3-dehydrogenase, decarboxylating OS=Homo sapiens OX=9606 GN=NSDHL PE=1 SV=2	0	44.504	Q15738	FALSE	0	-0.690937	-0.0613957	-0.376166	0.661926	0.0271793	FALSE	FALSE
A8K9A5	19.193	21.3323	18.9416	22.1448	21.4408	22.0942		A8K9A5	cDNA FLJ78114, highly similar to Homo sapiens thymidylate synthetase, mRNA OS=Homo sapiens OX=9606 PE=2 SV=1	0	14.6965	A8K9A5	TRUE	2	0.335385	3.80659	2.07099	0.662969	0.0273291	FALSE	FALSE
OGDH	23.5608	23.8308	23.8515	24.2426	24.2848	24.0639	OGDH	Q02218	2-oxoglutarate dehydrogenase, mitochondrial OS=Homo sapiens OX=9606 GN=OGDH PE=1 SV=3	0	39.9804	Q02218	FALSE	0	0.0725667	0.826234	0.4494	0.663354	0.0273847	FALSE	FALSE
POLDIP2	23.014	23.37	23.4464	22.4649	22.5498	22.9564	POLDIP2	Q9Y2S7	Polymerase delta-interacting protein 2 OS=Homo sapiens OX=9606 GN=POLDIP2 PE=1 SV=1	0	27.4457	Q9Y2S7	FALSE	0	-1.13963	-0.099872	-0.61975	0.66362	0.0274233	FALSE	FALSE
MAP4K4	21.085	20.068	20.3439	19.7556	19.5728	18.8738	MAP4K4	A0A0D9SEY1	Mitogen-activated protein kinase kinase kinase kinase 4, isoform CRA_a OS=Homo sapiens OX=9606 GN=MAP4K4 PE=1 SV=1	0	1.28788	A0A0D9SEY1	TRUE	1	-2.01958	-0.176906	-1.09824	0.663675	0.0274313	FALSE	FALSE
SHCBP1	19.5692	19.4708	21.0628	21.8071	21.0457	21.7905	SHCBP1	A0A024R6R1	SHC SH2-domain binding protein 1, isoform CRA_a OS=Homo sapiens OX=9606 GN=SHCBP1 PE=4 SV=1	0	3.42262	A0A024R6R1	TRUE	2	0.242237	2.78476	1.5135	0.664514	0.0275535	FALSE	FALSE
SIN3A	20.7685	20.9298	20.8673	21.1972	21.2834	21.1817	SIN3A	Q96ST3	Paired amphipathic helix protein Sin3a OS=Homo sapiens OX=9606 GN=SIN3A PE=1 SV=2	0	5.42027	Q96ST3	FALSE	0	0.0580879	0.67301	0.365549	0.665441	0.0276896	FALSE	FALSE
GRSF1	22.677	22.4737	22.2312	22.9825	23.6496	22.9772	GRSF1	Q12849	G-rich sequence factor 1 OS=Homo sapiens OX=9606 GN=GRSF1 PE=1 SV=3	0	25	Q12849	FALSE	0	0.11761	1.36736	0.742484	0.665849	0.0277499	FALSE	FALSE
PCCA	19.1668	19.1918	19.2079	19.6387	21.5795	21.9393	PCCA	P05165	Propionyl-CoA carboxylase alpha chain, mitochondrial OS=Homo sapiens OX=9606 GN=PCCA PE=1 SV=4	0	3.02198	P05165	TRUE	4	0.29224	3.43502	1.86363	0.667126	0.0279395	FALSE	FALSE
ZNF143	19.2559	19.4032	19.3164	19.8943	19.8413	19.5608	ZNF143	P52747	Zinc finger protein 143 OS=Homo sapiens OX=9606 GN=ZNF143 PE=1 SV=2	0.004	2.66458	P52747	FALSE	0	0.0685609	0.812018	0.44029	0.668	0.0280706	FALSE	FALSE
MMP2	22.2283	22.2878	22.5143	19.3374	19.29	21.835	MMP2	A0A024R6R4	Matrix metallopeptidase 2 (Gelatinase A, 72kDa gelatinase, 72kDa type IV collagenase), isoform CRA_a OS=Homo sapiens OX=9606 GN=MMP2 PE=3 SV=1	0	15.4545	A0A024R6R4	TRUE	2	-4.03911	-0.339623	-2.18936	0.668472	0.0281419	FALSE	FALSE
ANP32A	23.336	23.7965	24.3563	19.174	22.9981	18.7967	ANP32A	P39687	Acidic leucine-rich nuclear phosphoprotein 32 family member A OS=Homo sapiens OX=9606 GN=ANP32A PE=1 SV=1	0	30.9237	P39687	TRUE	2	-6.49255	-0.520789	-3.50667	0.673652	0.0289421	FALSE	FALSE
P49790-3	21.6502	21.9013	21.6657	22.7298	22.0141	22.4394	NUP153	P49790	Isoform 3 of Nuclear pore complex protein Nup153 OS=Homo sapiens OX=9606 GN=NUP153	0	8.36653	P49790-3	FALSE	0	0.0962912	1.21443	0.655361	0.674872	0.0291358	FALSE	FALSE
TOMM40	24.0217	24.0409	23.395	24.5132	24.6987	24.3167	TOMM40	O96008	Mitochondrial import receptor subunit TOM40 homolog OS=Homo sapiens OX=9606 GN=TOMM40 PE=1 SV=1	0	41.8283	O96008	FALSE	0	0.101129	1.27946	0.690292	0.675199	0.0291882	FALSE	FALSE
ALDH4A1	21.4997	21.6214	21.8478	21.3634	20.9149	20.6157	ALDH4A1	P30038	Delta-1-pyrroline-5-carboxylate dehydrogenase, mitochondrial OS=Homo sapiens OX=9606 GN=ALDH4A1 PE=1 SV=3	0	8.88099	P30038	FALSE	0	-1.28253	-0.100717	-0.691621	0.67587	0.0292958	FALSE	FALSE
EIF2B1	20.3366	21.2432	20.6458	21.5467	21.3583	22.0244	EIF2B1	Q14232	Translation initiation factor eIF-2B subunit alpha OS=Homo sapiens OX=9606 GN=EIF2B1 PE=1 SV=1	0	14.7541	Q14232	FALSE	0	0.130012	1.67249	0.901253	0.676909	0.0294639	FALSE	FALSE
MRPL47	18.9428	18.9683	19.2773	19.4687	21.3834	20.8386	MRPL47	Q9HD33	39S ribosomal protein L47, mitochondrial OS=Homo sapiens OX=9606 GN=MRPL47 PE=1 SV=2	0	8.8	Q9HD33	TRUE	4	0.215552	2.78595	1.50075	0.677385	0.0295413	FALSE	FALSE
YARS	24.4652	24.3528	24.5061	24.733	24.7966	24.9563	YARS1	P54577	Tyrosine--tRNA ligase, cytoplasmic OS=Homo sapiens OX=9606 GN=YARS PE=1 SV=4	0	58.3333	P54577	FALSE	0	0.0556005	0.718949	0.387275	0.67743	0.0295487	FALSE	FALSE
B7Z6Q5	23.8205	23.4857	23.151	22.8402	22.9663	22.8611	GLB1	B7Z6Q5	Beta-galactosidase OS=Homo sapiens OX=9606 PE=2 SV=1	0	15.3103	B7Z6Q5	FALSE	0	-1.10787	-0.0851724	-0.596522	0.678024	0.0296459	FALSE	FALSE
SRPRB	25.3553	25.5046	25.3704	25.0853	24.9507	25.0893	SRPRB	Q9Y5M8	Signal recognition particle receptor subunit beta OS=Homo sapiens OX=9606 GN=SRPRB PE=1 SV=3	0	66.0517	Q9Y5M8	FALSE	0	-0.68421	-0.0524227	-0.368316	0.678364	0.0297016	FALSE	FALSE
EIF2D	21.0753	21.4929	19.796	19.6709	19.4448	18.9691	EIF2D	P41214	Eukaryotic translation initiation factor 2D OS=Homo sapiens OX=9606 GN=EIF2D PE=1 SV=3	0.001	5.30822	P41214	TRUE	4	-2.65091	-0.202017	-1.42646	0.678897	0.0297896	FALSE	FALSE
NIFK	19.8124	20.7571	20.3269	19.5532	19.6362	19.1252	NIFK	Q9BYG3	MKI67 FHA domain-interacting nucleolar phosphoprotein OS=Homo sapiens OX=9606 GN=NIFK PE=1 SV=1	0	12.2867	Q9BYG3	TRUE	4	-1.59941	-0.121731	-0.86057	0.679021	0.0298102	FALSE	FALSE
Q53G11	19.7833	20.328	20.1122	19.7216	19.2596	18.9511		Q53G11	Serine racemase variant (Fragment) OS=Homo sapiens OX=9606 PE=2 SV=1	0.002	4.41176	Q53G11	TRUE	3	-1.42058	-0.106886	-0.763735	0.680143	0.0299967	FALSE	FALSE
VAMP3	24.3405	24.3984	24.2558	23.6609	23.8908	24.0733	VAMP3	Q15836	Vesicle-associated membrane protein 3 OS=Homo sapiens OX=9606 GN=VAMP3 PE=1 SV=3	0	40	Q15836	FALSE	0	-0.849225	-0.0638918	-0.456558	0.68015	0.0299979	FALSE	FALSE
SMARCA4	19.4137	20.9031	20.3019	21.361	21.658	21.1696	SMARCA4	A0A0A0MT49	Transcription activator BRG1 OS=Homo sapiens OX=9606 GN=SMARCA4 PE=1 SV=1	0	2.73647	A0A0A0MT49	TRUE	1	0.165282	2.2146	1.18994	0.680925	0.0301278	FALSE	FALSE
TWF2	24.427	24.2126	24.5081	23.919	23.5766	24.0549	TWF2	Q6IBS0	Twinfilin-2 OS=Homo sapiens OX=9606 GN=TWF2 PE=1 SV=2	0	38.1089	Q6IBS0	FALSE	0	-0.991378	-0.0734392	-0.532409	0.681636	0.0302478	FALSE	FALSE
Q15813-2	21.2825	21.1761	21.1215	21.4718	21.5902	21.6109	TBCE	Q15813	Isoform 2 of Tubulin-specific chaperone E OS=Homo sapiens OX=9606 GN=TBCE	0	17.301	Q15813-2	FALSE	0	0.0499996	0.678585	0.364292	0.682141	0.0303336	FALSE	FALSE
SF3A1	24.71	24.8391	24.663	24.2213	24.3266	24.473	SF3A1	A0A024R1K8	Splicing factor 3a, subunit 1, 120kDa, isoform CRA_a OS=Homo sapiens OX=9606 GN=SF3A1 PE=4 SV=1	0	33.5435	A0A024R1K8	FALSE	0	-0.739762	-0.0544362	-0.397099	0.682264	0.0303544	FALSE	FALSE
MTHFD1L	23.0833	23.4387	23.0995	22.7477	22.6707	22.8409	MTHFD1L	B7ZM99	MTHFD1L protein OS=Homo sapiens OX=9606 GN=MTHFD1L PE=1 SV=1	0	18.5904	B7ZM99	FALSE	0	-0.846107	-0.0620152	-0.454061	0.682635	0.0304178	FALSE	FALSE
A8K4U2	18.713	19.4191	18.272	22.5319	19.4633	22.4751	DPP8	A8K4U2	cDNA FLJ77467, highly similar to Homo sapiens dipeptidylpeptidase 8 (DPP8), transcript variant 3, mRNA OS=Homo sapiens OX=9606 PE=2 SV=1	0.018	0.77951	A8K4U2	TRUE	4	0.362922	5.01455	2.68873	0.683805	0.0306186	FALSE	FALSE
SMN1	19.6208	18.9896	19.5323	22.0867	19.8775	21.3572	SMN1	E7EQZ4	Survival motor neuron protein OS=Homo sapiens OX=9606 GN=SMN1 PE=1 SV=1	0	9.52381	E7EQZ4	TRUE	4	0.230185	3.22235	1.72627	0.684992	0.0308247	FALSE	FALSE
PHLDA2	19.837	19.1263	19.4115	21.0612	19.8771	21.5038	PHLDA2	Q53GA4	Pleckstrin homology-like domain family A member 2 OS=Homo sapiens OX=9606 GN=PHLDA2 PE=1 SV=2	0.001	10.5263	Q53GA4	TRUE	4	0.179889	2.5316	1.35574	0.685466	0.0309076	FALSE	FALSE
COA3	19.1882	19.2518	18.8344	19.579	22.287	22.2195	COA3	Q9Y2R0	Cytochrome c oxidase assembly factor 3 homolog, mitochondrial OS=Homo sapiens OX=9606 GN=COA3 PE=1 SV=1	0.002	9.43396	Q9Y2R0	TRUE	4	0.300868	4.23988	2.27038	0.685587	0.0309288	FALSE	FALSE
IPO9	21.6846	21.8401	22.1722	22.6956	22.5532	22.2285	IPO9	Q96P70	Importin-9 OS=Homo sapiens OX=9606 GN=IPO9 PE=1 SV=3	0	15.4659	Q96P70	FALSE	0	0.0780058	1.10895	0.593477	0.686364	0.0310655	FALSE	FALSE
SMS	21.7931	21.8618	22.5457	22.8099	22.616	23.254	SMS	P52788	Spermine synthase OS=Homo sapiens OX=9606 GN=SMS PE=1 SV=2	0	45.9016	P52788	FALSE	0	0.107744	1.54508	0.826414	0.687125	0.0312004	FALSE	FALSE
A8K6K2	21.1811	19.1714	20.4252	21.5758	21.6809	22.415	NT5C2	A8K6K2	cDNA FLJ75877, highly similar to Homo sapiens 5'-nucleotidase, cytosolic II (NT5C2), mRNA OS=Homo sapiens OX=9606 PE=2 SV=1	0	12.8342	A8K6K2	TRUE	1	0.212564	3.05009	1.63133	0.687178	0.0312099	FALSE	FALSE
Q70UQ0-4	25.371	25.2168	24.9844	24.776	24.7043	24.7922	IKBIP	Q70UQ0	Isoform 4 of Inhibitor of nuclear factor kappa-B kinase-interacting protein OS=Homo sapiens OX=9606 GN=IKBIP	0	44.8276	Q70UQ0-4	FALSE	0	-0.810053	-0.0563873	-0.43322	0.687279	0.031228	FALSE	FALSE
FRMD6	21.0556	19.9584	19.8225	22.0816	21.7452	20.9577	FRMD6	Q96NE9	FERM domain-containing protein 6 OS=Homo sapiens OX=9606 GN=FRMD6 PE=1 SV=1	0	3.37621	Q96NE9	FALSE	0	0.170693	2.4613	1.316	0.687602	0.0312854	FALSE	FALSE
QSOX2	19.0849	21.0133	19.3734	21.5133	21.3688	21.2083	QSOX2	Q6ZRP7	Sulfhydryl oxidase 2 OS=Homo sapiens OX=9606 GN=QSOX2 PE=1 SV=3	0	6.73352	Q6ZRP7	TRUE	2	0.196593	2.88254	1.53957	0.689028	0.031542	FALSE	FALSE
E9PLN8	23.9821	24.4101	24.3132	23.8658	23.5222	23.7602		E9PLN8	Uncharacterized protein (Fragment) OS=Homo sapiens OX=9606 PE=4 SV=1	0	7.83133	E9PLN8	FALSE	0	-0.973405	-0.0647678	-0.519086	0.691078	0.0319164	FALSE	FALSE
CNN2	26.4856	26.4556	26.3855	26.1403	26.0702	26.1136	CNN2	B4DUT8	Calponin OS=Homo sapiens OX=9606 GN=CNN2 PE=1 SV=1	0	51.8182	B4DUT8	FALSE	0	-0.626805	-0.0416221	-0.334214	0.691242	0.0319467	FALSE	FALSE
B2RA03	23.392	23.0874	22.4541	23.5812	23.8482	23.8691		B2RA03	cDNA, FLJ94640, highly similar to Homo sapiens keratin 18 (KRT18), mRNA OS=Homo sapiens OX=9606 PE=2 SV=1	0	35.3488	B2RA03	FALSE	0	0.0978046	1.47887	0.788336	0.69157	0.0320075	FALSE	FALSE
DKFZp686E1899	23.5967	23.3923	23.8225	23.2518	22.1985	21.6688	DKFZp686E1899	Q5HYL6	Uncharacterized protein DKFZp686E1899 OS=Homo sapiens OX=9606 GN=DKFZp686E1899 PE=2 SV=1	0	21.5909	Q5HYL6	FALSE	0	-2.31002	-0.151596	-1.23081	0.692192	0.032123	FALSE	FALSE
GAK	19.3948	19.4826	19.1831	20.457	20.7676	19.6214	GAK	O14976	Cyclin-G-associated kinase OS=Homo sapiens OX=9606 GN=GAK PE=1 SV=2	0.001	1.29672	O14976	TRUE	3	0.113211	1.7438	0.928506	0.693049	0.0322833	FALSE	FALSE
Q9UKG9-3	20.9251	21.7111	21.8196	21.0028	19.3071	18.9424	CROT	Q9UKG9	Isoform 3 of Peroxisomal carnitine O-octanoyltransferase OS=Homo sapiens OX=9606 GN=CROT	0	8.28125	Q9UKG9-3	TRUE	2	-3.2632	-0.205733	-1.73447	0.695315	0.0327133	FALSE	FALSE
TOMM34	22.9353	22.9349	22.5834	23.2504	23.1791	23.5035	TOMM34	Q15785	Mitochondrial import receptor subunit TOM34 OS=Homo sapiens OX=9606 GN=TOMM34 PE=1 SV=2	0	27.8317	Q15785	FALSE	0	0.0581183	0.928044	0.493081	0.695821	0.0328107	FALSE	FALSE
PSMD1	25.2131	25.0269	24.9237	24.7022	24.7025	24.5737	PSMD1	Q99460	26S proteasome non-ATPase regulatory subunit 1 OS=Homo sapiens OX=9606 GN=PSMD1 PE=1 SV=2	0	50.4722	Q99460	FALSE	0	-0.743935	-0.0462847	-0.39511	0.69631	0.0329051	FALSE	FALSE
RAB5B	24.1873	24.2277	24.0454	23.8667	23.8041	23.6354	RAB5B	P61020	Ras-related protein Rab-5B OS=Homo sapiens OX=9606 GN=RAB5B PE=1 SV=1	0	47.907	P61020	FALSE	0	-0.725545	-0.043902	-0.384724	0.698342	0.0333024	FALSE	FALSE
CTPS1	24.778	25.0514	24.8529	24.3637	24.2675	24.6492	CTPS1	P17812	CTP synthase 1 OS=Homo sapiens OX=9606 GN=CTPS1 PE=1 SV=2	0	49.9154	P17812	FALSE	0	-0.882236	-0.0524014	-0.467319	0.699656	0.0335633	FALSE	FALSE
SMARCE1	19.2782	18.7355	19.5954	22.6636	19.7505	22.9603	SMARCE1	Q969G3	SWI/SNF-related matrix-associated actin-dependent regulator of chromatin subfamily E member 1 OS=Homo sapiens OX=9606 GN=SMARCE1 PE=1 SV=2	0	9.48905	Q969G3	TRUE	4	0.290137	4.88674	2.58844	0.699684	0.033569	FALSE	FALSE
NXN	21.04	20.1663	21.3264	20.0022	19.9738	19.7927	NXN	Q6DKJ4	Nucleoredoxin OS=Homo sapiens OX=9606 GN=NXN PE=1 SV=2	0	8.27586	Q6DKJ4	FALSE	0	-1.7395	-0.103162	-0.921332	0.699763	0.0335847	FALSE	FALSE
DLST	24.9493	25.0279	24.8794	24.5105	24.4706	24.7222	DLST	P36957	Dihydrolipoyllysine-residue succinyltransferase component of 2-oxoglutarate dehydrogenase complex, mitochondrial OS=Homo sapiens OX=9606 GN=DLST PE=1 SV=4	0	20.0883	P36957	FALSE	0	-0.726025	-0.0428465	-0.384436	0.700104	0.0336531	FALSE	FALSE
HCFC1	22.5237	21.8717	22.548	23.1679	22.7575	23.1159	HCFC1	A6NEM2	Host cell factor 1 OS=Homo sapiens OX=9606 GN=HCFC1 PE=1 SV=2	0	10.6731	A6NEM2	FALSE	0	0.0771992	1.32145	0.699326	0.700802	0.0337936	FALSE	FALSE
NMD3	19.0161	19.2022	19.3303	22.6363	19.6352	22.2	NMD3	C9JA08	60S ribosomal export protein NMD3 OS=Homo sapiens OX=9606 GN=NMD3 PE=1 SV=1	0.002	3.21361	C9JA08	TRUE	4	0.25338	4.36188	2.30763	0.701188	0.0338718	FALSE	FALSE
UQCRC2	24.9595	25.245	24.9434	25.5723	25.3838	25.4461	UQCRC2	P22695	Cytochrome b-c1 complex subunit 2, mitochondrial OS=Homo sapiens OX=9606 GN=UQCRC2 PE=1 SV=3	0	46.7991	P22695	FALSE	0	0.0455053	0.790713	0.418109	0.701818	0.034	FALSE	FALSE
ANKLE2	22.5192	21.9638	22.9207	19.2534	21.8771	18.489	ANKLE2	Q86XL3	Ankyrin repeat and LEM domain-containing protein 2 OS=Homo sapiens OX=9606 GN=ANKLE2 PE=1 SV=4	0	7.24947	Q86XL3	TRUE	2	-4.91119	-0.278275	-2.59473	0.70285	0.0342116	FALSE	FALSE
ABCB1	18.7937	19.0369	18.9816	20.6293	20.5586	19.1925	ABCB1	A1L471	ATP-binding cassette, sub-family B (MDR/TAP), member 1 OS=Homo sapiens OX=9606 GN=ABCB1 PE=2 SV=1	0.005	1.71875	A1L471	TRUE	4	0.127243	2.25154	1.18939	0.703022	0.0342469	FALSE	FALSE
IGF1R	19.4731	18.7681	19.6563	20.4304	20.511	19.7509	IGF1R	P08069	Insulin-like growth factor 1 receptor OS=Homo sapiens OX=9606 GN=IGF1R PE=1 SV=1	0.013	1.31675	P08069	TRUE	3	0.0981759	1.76501	0.931595	0.70405	0.0344602	FALSE	FALSE
TUFM	25.9463	25.9444	25.9692	26.3163	26.1963	26.3579	TUFM	P49411	Elongation factor Tu, mitochondrial OS=Homo sapiens OX=9606 GN=TUFM PE=1 SV=2	0	64.3805	P49411	FALSE	0	0.0354646	0.638182	0.336823	0.70411	0.0344727	FALSE	FALSE
RMDN1	22.9977	23.0069	22.8344	19.5522	22.4841	19.2349	RMDN1	Q96DB5	Regulator of microtubule dynamics protein 1 OS=Homo sapiens OX=9606 GN=RMDN1 PE=1 SV=1	0	7.00637	Q96DB5	TRUE	2	-4.78097	-0.264286	-2.52263	0.704447	0.0345431	FALSE	FALSE
STK10	21.7115	20.8669	21.0148	21.8212	22.2484	21.8537	STK10	O94804	Serine/threonine-protein kinase 10 OS=Homo sapiens OX=9606 GN=STK10 PE=1 SV=1	0	6.61157	O94804	FALSE	0	0.0802352	1.47317	0.776704	0.705381	0.0347395	FALSE	FALSE
CTSL1	22.9496	22.3853	19.867	19.2672	19.7681	19.0944	CTSL	A5PLM9	Cathepsin L1 OS=Homo sapiens OX=9606 GN=CTSL1 PE=2 SV=1	0	14.7147	A5PLM9	TRUE	4	-4.47238	-0.242507	-2.35744	0.705657	0.0347979	FALSE	FALSE
SLIRP	22.9988	23.2839	22.919	22.4479	19.7159	18.4754	SLIRP	Q9GZT3	SRA stem-loop-interacting RNA-binding protein, mitochondrial OS=Homo sapiens OX=9606 GN=SLIRP PE=1 SV=1	0	46.789	Q9GZT3	TRUE	2	-5.41946	-0.288892	-2.85418	0.706702	0.0350203	FALSE	FALSE
S100A10	25.8404	26.1867	25.4143	25.0707	25.2375	25.2271	S100A10	D3DV26	S100 calcium binding protein A10 (Annexin II ligand, calpactin I, light polypeptide (P11)), isoform CRA_b (Fragment) OS=Homo sapiens OX=9606 GN=S100A10 PE=4 SV=1	0.017	8.29268	D3DV26	FALSE	0	-1.20698	-0.0638634	-0.635421	0.707151	0.0351164	FALSE	FALSE
TOMM22	23.2333	23.5148	23.0566	23.5569	23.9905	23.8996	TOMM22	Q9NS69	Mitochondrial import receptor subunit TOM22 homolog OS=Homo sapiens OX=9606 GN=TOMM22 PE=1 SV=3	0	50.7042	Q9NS69	FALSE	0	0.0530828	1.0418	0.547442	0.709361	0.0355966	FALSE	FALSE
HSPB1	28.5042	28.6918	28.824	28.2082	27.9795	28.3984	HSPB1	P04792	Heat shock protein beta-1 OS=Homo sapiens OX=9606 GN=HSPB1 PE=1 SV=2	0	86.8293	P04792	FALSE	0	-0.912048	-0.0438366	-0.477942	0.712576	0.0363142	FALSE	FALSE
FTL	24.08	23.9173	24.0162	19.2932	23.4188	18.8122	FTL	P02792	Ferritin light chain OS=Homo sapiens OX=9606 GN=FTL PE=1 SV=2	0	37.7143	P02792	TRUE	2	-6.67336	-0.319593	-3.49648	0.712767	0.0363575	FALSE	FALSE
SCPEP1	22.7155	22.9654	22.9852	22.2086	22.4525	22.6109	SCPEP1	Q9HB40	Retinoid-inducible serine carboxypeptidase OS=Homo sapiens OX=9606 GN=SCPEP1 PE=1 SV=1	0	9.29204	Q9HB40	FALSE	0	-0.88757	-0.0417873	-0.464679	0.713659	0.036561	FALSE	FALSE
PATL1	19.4228	20.075	19.4463	20.3083	20.1503	20.907	PATL1	Q86TB9	Protein PAT1 homolog 1 OS=Homo sapiens OX=9606 GN=PATL1 PE=1 SV=2	0.004	2.46753	Q86TB9	TRUE	3	0.0712443	1.54304	0.807144	0.714654	0.0367905	FALSE	FALSE
SLC16A7	18.1919	20.9791	19.2936	21.7935	21.4497	21.1906	SLC16A7	A0A024RBB2	Solute carrier family 16 (Monocarboxylic acid transporters), member 7, isoform CRA_a OS=Homo sapiens OX=9606 GN=SLC16A7 PE=4 SV=1	0.002	2.30126	A0A024RBB2	TRUE	2	0.174183	3.80527	1.98973	0.715087	0.036891	FALSE	FALSE
LPP	24.0153	23.7457	23.8466	23.5191	23.5261	23.1192	LPP	Q93052	Lipoma-preferred partner OS=Homo sapiens OX=9606 GN=LPP PE=1 SV=1	0	36.2745	Q93052	FALSE	0	-0.920508	-0.0416074	-0.481058	0.715711	0.0370366	FALSE	FALSE
ACTN1,1	19.5216	19.0497	19.2683	22.3837	19.6831	22.689	ACTN1	Q5ZEZ4	Alpha-actinin 1 (Fragment) OS=Homo sapiens OX=9606 GN=ACTN1 PE=2 SV=1	0	93.0233	Q5ZEZ4	TRUE	4	0.199202	4.4116	2.3054	0.715762	0.0370484	FALSE	FALSE
PNKP	20.801	20.7001	20.8604	20.4488	19.4179	20.1209	PNKP	A0A1S5RA93	Bifunctional polynucleotide phosphatase/kinase OS=Homo sapiens OX=9606 GN=PNKP PE=4 SV=1	0.003	4.9904	A0A1S5RA93	TRUE	1	-1.51418	-0.068368	-0.791276	0.715764	0.037049	FALSE	FALSE
PRDX5	24.6549	25.0044	25.0815	24.353	24.0727	24.6063	PRDX5	P30044	Peroxiredoxin-5, mitochondrial OS=Homo sapiens OX=9606 GN=PRDX5 PE=1 SV=4	0	50.4673	P30044	FALSE	0	-1.09047	-0.0487695	-0.569617	0.716229	0.037158	FALSE	FALSE
DCUN1D1	22.2858	22.0665	22.1947	21.8957	21.8385	21.5979	DCUN1D1	Q96GG9	DCN1-like protein 1 OS=Homo sapiens OX=9606 GN=DCUN1D1 PE=1 SV=1	0	11.1969	Q96GG9	FALSE	0	-0.775657	-0.0342213	-0.404939	0.716882	0.0373124	FALSE	FALSE
A9UK01	20.1522	19.2759	20.469	21.318	20.984	20.6303		A9UK01	Rho GTPase activating protein OS=Homo sapiens OX=9606 PE=2 SV=1	0	7.39065	A9UK01	TRUE	1	0.0844323	1.93898	1.01171	0.717501	0.0374595	FALSE	FALSE
EFHD2	22.1647	21.9498	22.0945	22.3231	22.8162	23.2816	EFHD2	A0A024QZ77	EF-hand domain family, member D2, isoform CRA_a OS=Homo sapiens OX=9606 GN=EFHD2 PE=2 SV=1	0	12.9167	A0A024QZ77	FALSE	0	0.0615197	1.41313	0.737326	0.717512	0.0374622	FALSE	FALSE
MICU1	19.2833	19.3314	18.9437	19.4865	21.2417	21.5488	MICU1	A0A286YF11	Calcium uptake protein 1, mitochondrial OS=Homo sapiens OX=9606 GN=MICU1 PE=1 SV=1	0	7.05394	A0A286YF11	TRUE	3	0.13047	3.01524	1.57285	0.717796	0.0375299	FALSE	FALSE
Q7L1Q6-3	24.1194	23.6286	23.7953	23.1228	22.2719	23.3971	BZW1	Q7L1Q6	Isoform 3 of Basic leucine zipper and W2 domain-containing protein 1 OS=Homo sapiens OX=9606 GN=BZW1	0	33.9246	Q7L1Q6-3	FALSE	0	-1.76198	-0.072373	-0.917177	0.72014	0.0380973	FALSE	FALSE
HSD17B11	19.4045	20.4222	19.9847	19.2596	19.2342	18.6555	HSD17B11	Q8NBQ5	Estradiol 17-beta-dehydrogenase 11 OS=Homo sapiens OX=9606 GN=HSD17B11 PE=1 SV=3	0.003	5.33333	Q8NBQ5	TRUE	4	-1.70484	-0.0698909	-0.887366	0.720224	0.0381179	FALSE	FALSE
A8K8X0	19.5287	20.7416	21.3235	22.1782	21.8743	21.5697		A8K8X0	cDNA FLJ75187, highly similar to Homo sapiens nap1 P120 OS=Homo sapiens OX=9606 PE=2 SV=1	0	4.73251	A8K8X0	TRUE	1	0.105087	2.58048	1.34278	0.720512	0.0381886	FALSE	FALSE
B1AKJ5	19.4744	19.2725	21.5703	21.6681	21.9523	21.9954	NRDC	B1AKJ5	Nardilysin (N-arginine dibasic convertase), isoform CRA_d OS=Homo sapiens OX=9606 GN=NRDC PE=1 SV=1	0	6.15258	B1AKJ5	FALSE	0	0.136943	3.39544	1.76619	0.720927	0.0382909	FALSE	FALSE
P60866-2	25.9535	25.8922	25.6111	25.4198	25.3001	25.495	RPS20	P60866	Isoform 2 of 40S ribosomal protein S20 OS=Homo sapiens OX=9606 GN=RPS20	0	21.1268	P60866-2	FALSE	0	-0.796822	-0.0310916	-0.413957	0.722307	0.0386345	FALSE	FALSE
SAMHD1	22.8493	22.4268	21.7095	22.9697	23.268	23.4173	SAMHD1	Q9Y3Z3	Deoxynucleoside triphosphate triphosphohydrolase SAMHD1 OS=Homo sapiens OX=9606 GN=SAMHD1 PE=1 SV=2	0	26.8371	Q9Y3Z3	FALSE	0	0.066103	1.71357	0.889836	0.722772	0.0387512	FALSE	FALSE
AGA	23.4313	24.5137	23.8374	23.0757	22.9789	23.2654	AGA	P20933	N(4)-(beta-N-acetylglucosaminyl)-L-asparaginase OS=Homo sapiens OX=9606 GN=AGA PE=1 SV=2	0	10.6936	P20933	FALSE	0	-1.58181	-0.0598554	-0.820831	0.72354	0.0389455	FALSE	FALSE
TIMM50	23.3772	23.425	23.314	23.6333	23.7288	23.7158	TIMM50	Q0VAB1	Translocase of inner mitochondrial membrane 50 homolog (S, cerevisiae) OS=Homo sapiens OX=9606 GN=TIMM50 PE=2 SV=1	0	19.7368	Q0VAB1	FALSE	0	0.0230451	0.618207	0.320626	0.724125	0.0390945	FALSE	FALSE
A0A140VJF4	19.5388	18.6142	19.306	23.4333	19.6534	22.921	BLVRA	A0A140VJF4	Biliverdin reductase A OS=Homo sapiens OX=9606 PE=2 SV=1	0	18.9189	A0A140VJF4	TRUE	4	0.203908	5.49519	2.84955	0.724302	0.0391399	FALSE	FALSE
B4DLN1	19.4334	21.6986	19.383	22.1569	22.0466	21.7814		B4DLN1	cDNA FLJ60124, highly similar to Mitochondrial dicarboxylate carrier OS=Homo sapiens OX=9606 PE=2 SV=1	0	13.1222	B4DLN1	TRUE	2	0.130285	3.51631	1.8233	0.724359	0.0391545	FALSE	FALSE
A8KA19	21.6866	21.5475	22.2234	22.4343	22.2766	22.5244		A8KA19	cDNA FLJ75831, highly similar to Homo sapiens exportin, tRNA (nuclear export receptor for tRNAs) (XPOT), mRNA OS=Homo sapiens OX=9606 PE=2 SV=1	0	12.9938	A8KA19	FALSE	0	0.0423428	1.14286	0.592603	0.724361	0.0391549	FALSE	FALSE
Q99808-2	22.2797	22.4178	22.6344	19.2225	19.6412	22.0966	SLC29A1	Q99808	Isoform 2 of Equilibrative nucleoside transporter 1 OS=Homo sapiens OX=9606 GN=SLC29A1	0.002	1.86916	Q99808-2	TRUE	2	-4.09618	-0.151505	-2.12384	0.724427	0.0391716	FALSE	FALSE
HEL-S-69	25.9464	25.7507	26.0034	25.4838	25.2565	25.6441	CCT5	V9HW37	Epididymis secretory protein Li 69 OS=Homo sapiens OX=9606 GN=HEL-S-69 PE=1 SV=1	0	68.3919	V9HW37	FALSE	0	-0.846251	-0.031123	-0.438687	0.724643	0.0392273	FALSE	FALSE
SPC24	18.411	19.0941	18.3193	19.8445	19.3336	19.1076	SPC24	K7ESQ2	Kinetochore protein Spc24 (Fragment) OS=Homo sapiens OX=9606 GN=SPC24 PE=1 SV=1	0.001	8.13397	K7ESQ2	TRUE	1	0.0578597	1.58303	0.820443	0.724879	0.0392878	FALSE	FALSE
ATL3	26.24	26.351	26.261	25.9608	26.0206	25.8997	ATL3	Q6DD88	Atlastin-3 OS=Homo sapiens OX=9606 GN=ATL3 PE=1 SV=1	0	68.7616	Q6DD88	FALSE	0	-0.624713	-0.02252	-0.323616	0.725397	0.0394216	FALSE	FALSE
MARCH5	21.1559	18.8774	18.8626	21.6163	21.2401	21.4686	MARCHF5	Q9NX47	E3 ubiquitin-protein ligase MARCH5 OS=Homo sapiens OX=9606 GN=MARCH5 PE=1 SV=1	0.001	4.67626	Q9NX47	TRUE	2	0.120684	3.49864	1.80966	0.726992	0.0398381	FALSE	FALSE
Q8IVM0-2	19.2269	21.7148	19.2583	21.8056	22.1385	22.1012	CCDC50	Q8IVM0	Isoform 2 of Coiled-coil domain-containing protein 50 OS=Homo sapiens OX=9606 GN=CCDC50	0.001	2.48963	Q8IVM0-2	TRUE	2	0.129153	3.76771	1.94843	0.727212	0.0398962	FALSE	FALSE
B3KPC7	22.3301	22.6448	22.7122	21.3882	19.6066	21.8234	ARPC5L	B3KPC7	Actin-related protein 2/3 complex subunit 5 OS=Homo sapiens OX=9606 PE=2 SV=1	0	16.3399	B3KPC7	TRUE	1	-3.13847	-0.107494	-1.62298	0.727241	0.0399039	FALSE	FALSE
SEC62	24.5592	24.0008	23.858	23.7191	23.4004	23.4137	SEC62	Q99442	Translocation protein SEC62 OS=Homo sapiens OX=9606 GN=SEC62 PE=1 SV=1	0	9.77444	Q99442	FALSE	0	-1.21516	-0.0413833	-0.628272	0.727439	0.0399564	FALSE	FALSE
RAB23	23.7135	23.8227	23.6505	23.4607	23.1015	23.3897	RAB23	A0A024RD41	RAB23, member RAS oncogene family, isoform CRA_a OS=Homo sapiens OX=9606 GN=RAB23 PE=4 SV=1	0	49.789	A0A024RD41	FALSE	0	-0.796082	-0.0270568	-0.411569	0.727509	0.0399749	FALSE	FALSE
GOSR2	23.3725	22.8976	22.9637	22.8175	22.313	22.2191	GOSR2	I3NI02	Golgi SNAP receptor complex member 2 OS=Homo sapiens OX=9606 GN=GOSR2 PE=4 SV=2	0	25.2918	I3NI02	FALSE	0	-1.21486	-0.0412676	-0.628062	0.727528	0.0399798	FALSE	FALSE
CPPED1	21.8973	19.5449	22.0273	19.4432	19.3342	18.9007	CPPED1	Q9BRF8	Serine/threonine-protein phosphatase CPPED1 OS=Homo sapiens OX=9606 GN=CPPED1 PE=1 SV=3	0	17.5159	Q9BRF8	TRUE	3	-3.73419	-0.126804	-1.9305	0.727539	0.0399829	FALSE	FALSE
CS	25.5038	25.7641	25.7998	26.0435	26.4048	26.0246	CS	A0A024RB75	Citrate synthase OS=Homo sapiens OX=9606 GN=CS PE=3 SV=1	0	57.9399	A0A024RB75	FALSE	0	0.0303666	0.906448	0.468407	0.728004	0.0401064	FALSE	FALSE
KPNA3	23.4346	23.6046	23.6916	24.0233	23.9631	23.8483	KPNA3	O00505	Importin subunit alpha-4 OS=Homo sapiens OX=9606 GN=KPNA3 PE=1 SV=2	0	43.9539	O00505	FALSE	0	0.0237142	0.712246	0.36798	0.728213	0.0401621	FALSE	FALSE
LHPP	21.7478	21.1895	21.6105	20.4516	21.0642	19.4471	LHPP	Q9H008	Phospholysine phosphohistidine inorganic pyrophosphate phosphatase OS=Homo sapiens OX=9606 GN=LHPP PE=1 SV=2	0.004	7.77778	Q9H008	FALSE	0	-2.31357	-0.0763047	-1.19494	0.728531	0.0402472	FALSE	FALSE
NOTCH2	21.299	18.7501	20.8612	22.6469	21.689	22.4513	NOTCH2	Q04721	Neurogenic locus notch homolog protein 2 OS=Homo sapiens OX=9606 GN=NOTCH2 PE=1 SV=3	0	4.08741	Q04721	TRUE	1	0.121325	3.7966	1.95896	0.729567	0.040526	FALSE	FALSE
A8K4U4	21.6939	20.0961	22.4037	19.8914	20.0157	18.8047		A8K4U4	cDNA FLJ77113 OS=Homo sapiens OX=9606 PE=2 SV=1	0	6.57109	A8K4U4	TRUE	2	-3.54516	-0.109379	-1.82727	0.730675	0.0408279	FALSE	FALSE
A8K905	21.9127	21.3961	21.0473	19.4997	21.0799	18.9269		A8K905	Nucleolar complex protein 3 homolog OS=Homo sapiens OX=9606 PE=2 SV=1	0	6.625	A8K905	TRUE	2	-3.13802	-0.0950804	-1.61655	0.731228	0.04098	FALSE	FALSE
CD68	24.1734	24.5462	24.6682	24.8354	24.992	25.506	CD68	P34810	Macrosialin OS=Homo sapiens OX=9606 GN=CD68 PE=1 SV=2	0	6.21469	P34810	FALSE	0	0.0360435	1.26106	0.64855	0.732934	0.0414548	FALSE	FALSE
HECTD1	19.2176	18.9336	20.6896	20.3757	21.5237	21.8316	HECTD1	A0A087X2H1	E3 ubiquitin-protein ligase HECTD1 OS=Homo sapiens OX=9606 GN=HECTD1 PE=1 SV=1	0	2.4101	A0A087X2H1	TRUE	2	0.0861141	3.17403	1.63007	0.734362	0.0418593	FALSE	FALSE
TMEM126A	20.1986	20.1444	19.775	20.9635	21.5753	20.3363	TMEM126A	Q9H061	Transmembrane protein 126A OS=Homo sapiens OX=9606 GN=TMEM126A PE=1 SV=1	0	28.7179	Q9H061	TRUE	1	0.0466253	1.79148	0.919052	0.735441	0.0421693	FALSE	FALSE
HMGB2	23.4664	23.6674	23.2935	23.893	23.777	23.9857	HMGB2	P26583	High mobility group protein B2 OS=Homo sapiens OX=9606 GN=HMGB2 PE=1 SV=2	0	35.4067	P26583	FALSE	0	0.0205757	0.798315	0.409446	0.735687	0.0422403	FALSE	FALSE
TPI1	28.4403	28.5503	28.7703	28.0188	28.0283	28.3632	TPI1	P60174	Triosephosphate isomerase OS=Homo sapiens OX=9606 GN=TPI1 PE=1 SV=3	0	79.3706	P60174	FALSE	0	-0.878683	-0.021731	-0.450207	0.736698	0.0425348	FALSE	FALSE
TPM4	24.8351	25.0941	24.8576	24.4806	24.5885	24.6247	TPM4	P67936	Tropomyosin alpha-4 chain OS=Homo sapiens OX=9606 GN=TPM4 PE=1 SV=3	0	53.2258	P67936	FALSE	0	-0.711372	-0.01731	-0.364341	0.737082	0.0426477	FALSE	FALSE
SORBS3	23.0504	23.2185	19.5615	19.5292	19.3306	18.557	SORBS3	O60504	Vinexin OS=Homo sapiens OX=9606 GN=SORBS3 PE=1 SV=2	0	4.32191	O60504	TRUE	4	-5.47664	-0.132413	-2.80453	0.737232	0.0426919	FALSE	FALSE
P11234-2	23.665	23.6411	23.3556	19.7643	21.9693	22.7451	RALB	P11234	Isoform 2 of Ras-related protein Ral-B OS=Homo sapiens OX=9606 GN=RALB	0	44.7368	P11234-2	TRUE	1	-4.0247	-0.0971781	-2.06094	0.737263	0.0427011	FALSE	FALSE
GNS	25.2903	25.3232	25.3938	25.011	24.9629	25.0897	GNS	A0A024RBC5	N-acetylglucosamine-6-sulfatase OS=Homo sapiens OX=9606 GN=GNS PE=2 SV=1	0	30.9783	A0A024RBC5	FALSE	0	-0.615038	-0.0140652	-0.314552	0.738489	0.043065	FALSE	FALSE
RAB12	18.6438	19.0458	19.2599	19.2993	22.2063	22.2709	RAB12	Q6IQ22	Ras-related protein Rab-12 OS=Homo sapiens OX=9606 GN=RAB12 PE=1 SV=3	0	9.01639	Q6IQ22	TRUE	4	0.101694	4.44962	2.27566	0.738503	0.0430691	FALSE	FALSE
ERC1	21.347	21.5845	21.8622	22.4637	22.0863	21.9461	ERC1	X6RLX0	ELKS/Rab6-interacting/CAST family member 1 OS=Homo sapiens OX=9606 GN=ERC1 PE=1 SV=1	0	7.5	X6RLX0	FALSE	0	0.0242323	1.11066	0.567446	0.739491	0.0433664	FALSE	FALSE
Q14157-5	23.9895	23.1325	23.3597	24.3412	24.1053	24.0663	UBAP2L	Q14157	Isoform 5 of Ubiquitin-associated protein 2-like OS=Homo sapiens OX=9606 GN=UBAP2L	0	28.1703	Q14157-5	FALSE	0	0.0278066	1.32627	0.677041	0.7403	0.0436119	FALSE	FALSE
Q53FE8	22.7821	22.7929	22.6716	23.3274	22.9471	23.1557	NSFL1C	Q53FE8	cDNA FLJ36526 fis, clone TRACH2003347, highly similar to NSFL1 cofactor p47 (Fragment) OS=Homo sapiens OX=9606 PE=2 SV=1	0	36.2162	Q53FE8	FALSE	0	0.0161659	0.772884	0.394525	0.740347	0.0436262	FALSE	FALSE
PDGFRB	24.482	25.0838	25.0894	24.236	24.39	24.3735	PDGFRB	P09619	Platelet-derived growth factor receptor beta OS=Homo sapiens OX=9606 GN=PDGFRB PE=1 SV=1	0	25.1356	P09619	FALSE	0	-1.08182	-0.0220949	-0.551956	0.740812	0.0437687	FALSE	FALSE
ECI1	22.9946	23.6716	23.0194	22.6879	22.5534	22.681	ECI1	P42126	Enoyl-CoA delta isomerase 1, mitochondrial OS=Homo sapiens OX=9606 GN=ECI1 PE=1 SV=1	0	28.4768	P42126	FALSE	0	-1.15206	-0.0235131	-0.587785	0.740825	0.0437728	FALSE	FALSE
IPO7	24.9323	24.9494	25.2205	25.5008	25.2686	25.6385	IPO7	O95373	Importin-7 OS=Homo sapiens OX=9606 GN=IPO7 PE=1 SV=1	0	40.8478	O95373	FALSE	0	0.0171133	0.853354	0.435234	0.74116	0.0438759	FALSE	FALSE
NUP107	21.9144	22.4085	21.5585	22.5223	22.5252	22.8816	NUP107	P57740	Nuclear pore complex protein Nup107 OS=Homo sapiens OX=9606 GN=NUP107 PE=1 SV=1	0	15.7838	P57740	FALSE	0	0.0265285	1.33856	0.682547	0.741382	0.0439443	FALSE	FALSE
B3KTR4	19.7605	19.4717	19.2645	19.9895	19.9658	19.8734		B3KTR4	cDNA FLJ38643 fis, clone HHDPC2005513, highly similar to ARF-related protein 1 OS=Homo sapiens OX=9606 PE=2 SV=1	0.002	4.97512	B3KTR4	FALSE	0	0.017153	0.870876	0.444015	0.741497	0.0439799	FALSE	FALSE
RRAS	24.2582	24.3631	24.0313	23.8069	23.9021	23.8302	RRAS	P10301	Ras-related protein R-Ras OS=Homo sapiens OX=9606 GN=RRAS PE=1 SV=1	0	52.7523	P10301	FALSE	0	-0.729266	-0.0130336	-0.37115	0.743202	0.0445126	FALSE	FALSE
SPTBN1	23.5519	23.8996	24.0355	23.1953	23.3028	23.527	SPTBN1	B2ZZ89	Spectrin beta chain OS=Homo sapiens OX=9606 GN=SPTBN1 PE=2 SV=1	0	22.335	B2ZZ89	FALSE	0	-0.957704	-0.01695	-0.487327	0.743364	0.0445636	FALSE	FALSE
CTNNB1	24.7571	24.7727	24.655	25.1197	25.0589	24.9656	CTNNB1	A0A2R8Y5A3	Catenin beta-1 OS=Homo sapiens OX=9606 GN=CTNNB1 PE=1 SV=1	0	52.3627	A0A2R8Y5A3	FALSE	0	0.0110389	0.628487	0.319763	0.743489	0.0446031	FALSE	FALSE
GNAI3	23.4882	23.4585	23.2316	23.7741	23.8503	23.6538	GNAI3	P08754	Guanine nucleotide-binding protein G(k) subunit alpha OS=Homo sapiens OX=9606 GN=GNAI3 PE=1 SV=3	0	52.8249	P08754	FALSE	0	0.0122803	0.720984	0.366632	0.743981	0.0447595	FALSE	FALSE
ACTN4	27.3187	27.1335	27.0219	27.4647	27.6278	27.4867	ACTN4	A0A0S2Z3G9	Actinin alpha 4 isoform 1 (Fragment) OS=Homo sapiens OX=9606 GN=ACTN4 PE=2 SV=1	0	78.3754	A0A0S2Z3G9	FALSE	0	0.0122507	0.724443	0.368347	0.744094	0.0447955	FALSE	FALSE
Q8N490-2	18.8898	18.9576	18.6309	19.0514	21.3131	20.9264	PNKD	Q8N490	Isoform 2 of Probable hydrolase PNKD OS=Homo sapiens OX=9606 GN=PNKD	0.002	7.74648	Q8N490-2	TRUE	4	0.0521727	3.15627	1.60422	0.744446	0.0449078	FALSE	FALSE
CD81	26.2655	26.119	26.293	25.9708	25.7762	25.9088	CD81	A6NMH8	Tetraspanin OS=Homo sapiens OX=9606 GN=CD81 PE=1 SV=1	0	24.4526	A6NMH8	FALSE	0	-0.670077	-0.0109675	-0.340522	0.744596	0.0449558	FALSE	FALSE
TTI1	20.2523	19.0464	20.2857	21.1822	21.0828	20.5123	TTI1	O43156	TELO2-interacting protein 1 homolog OS=Homo sapiens OX=9606 GN=TTI1 PE=1 SV=3	0	3.67309	O43156	TRUE	1	0.0342276	2.09436	1.0643	0.744619	0.0449632	FALSE	FALSE
PPT1	23.4994	23.5308	23.5432	23.2904	23.0856	23.23	PPT1	A0A286YFF7	Palmitoyl-protein thioesterase 1 OS=Homo sapiens OX=9606 GN=PPT1 PE=1 SV=1	0	31.6418	A0A286YFF7	FALSE	0	-0.634912	-0.0100452	-0.322479	0.745099	0.0451175	FALSE	FALSE
THRAP3	19.2935	18.9206	18.9371	22.843	19.4775	21.4848	THRAP3	Q9Y2W1	Thyroid hormone receptor-associated protein 3 OS=Homo sapiens OX=9606 GN=THRAP3 PE=1 SV=2	0	8.27225	Q9Y2W1	TRUE	4	0.0684749	4.36763	2.21805	0.745231	0.0451601	FALSE	FALSE
ERP70	27.3244	27.1861	27.2226	26.9236	26.7774	27.0098	PDIA4	A0A090N8Y2	Protein disulfide-isomerase A4 OS=Homo sapiens OX=9606 GN=ERP70 PE=2 SV=1	0	60.6202	A0A090N8Y2	FALSE	0	-0.671035	-0.0104797	-0.340757	0.745286	0.0451781	FALSE	FALSE
P19838-2	23.1341	22.8551	22.7213	18.9286	20.0745	22.5187	NFKB1	P19838	Isoform 2 of Nuclear factor NF-kappa-B p105 subunit OS=Homo sapiens OX=9606 GN=NFKB1	0	6.50155	P19838-2	TRUE	2	-4.71875	-0.0736604	-2.39621	0.745293	0.0451802	FALSE	FALSE
HNRPD	25.9316	25.9201	25.5142	26.2774	26.1643	26.2074	HNRNPD	A0A024RDF3	Heterogeneous nuclear ribonucleoprotein D (AU-rich element RNA binding protein 1, 37kDa), isoform CRA_d OS=Homo sapiens OX=9606 GN=HNRPD PE=4 SV=1	0	37.4648	A0A024RDF3	FALSE	0	0.0120626	0.843399	0.427731	0.746489	0.0455697	FALSE	FALSE
STAT2	21.1197	21.8384	22.5656	21.3494	19.7279	19.0782	STAT2	P52630	Signal transducer and activator of transcription 2 OS=Homo sapiens OX=9606 GN=STAT2 PE=1 SV=1	0	5.05288	P52630	TRUE	2	-3.52989	-0.0488351	-1.78936	0.746915	0.0457096	FALSE	FALSE
LARP1	22.5187	21.6088	22.2158	23.4695	22.4984	23.1167	LARP1	Q6PKG0	La-related protein 1 OS=Homo sapiens OX=9606 GN=LARP1 PE=1 SV=2	0	13.7774	Q6PKG0	FALSE	0	0.0242379	1.80337	0.913804	0.747273	0.0458278	FALSE	FALSE
PGAM5	19.3958	22.6891	19.5161	22.7236	23.1282	23.0281	PGAM5	Q96HS1	Serine/threonine-protein phosphatase PGAM5, mitochondrial OS=Homo sapiens OX=9606 GN=PGAM5 PE=1 SV=2	0	17.6471	Q96HS1	TRUE	2	0.0619603	4.79059	2.42627	0.747732	0.0459801	FALSE	FALSE
FDFT1	24.3465	24.2653	24.221	23.9826	23.9589	23.9874	FDFT1	P37268	Squalene synthase OS=Homo sapiens OX=9606 GN=FDFT1 PE=1 SV=1	0	41.7266	P37268	FALSE	0	-0.594886	-0.00764045	-0.301263	0.747813	0.0460072	FALSE	FALSE
ATG3	19.6531	18.6983	19.4235	19.5974	22.8104	22.4076	ATG3	Q9NT62	Ubiquitin-like-conjugating enzyme ATG3 OS=Homo sapiens OX=9606 GN=ATG3 PE=1 SV=1	0	7.32484	Q9NT62	TRUE	4	0.0562573	4.6373	2.34678	0.748456	0.0462219	FALSE	FALSE
LAS1L	19.6991	18.7238	19.3856	19.6573	21.848	21.0462	LAS1L	Q9Y4W2	Ribosomal biogenesis protein LAS1L OS=Homo sapiens OX=9606 GN=LAS1L PE=1 SV=2	0	9.26431	Q9Y4W2	TRUE	4	0.0374478	3.12461	1.58103	0.748588	0.0462663	FALSE	FALSE
NAMPT	23.3339	21.9059	23.2658	23.7608	23.9429	24.0601	NAMPT	P43490	Nicotinamide phosphoribosyltransferase OS=Homo sapiens OX=9606 GN=NAMPT PE=1 SV=1	0	30.1426	P43490	FALSE	0	0.0243471	2.14777	1.08606	0.749171	0.0464627	FALSE	FALSE
GTF2E1	21.6422	21.3407	21.4218	20.6828	19.9482	21.1798	GTF2E1	P29083	General transcription factor IIE subunit 1 OS=Homo sapiens OX=9606 GN=GTF2E1 PE=1 SV=2	0.001	2.96128	P29083	TRUE	1	-1.71097	-0.01823	-0.864602	0.74978	0.0466697	FALSE	FALSE
CALD1	27.8393	27.4166	27.113	26.8304	27.0011	26.8619	CALD1	Q05682	Caldesmon OS=Homo sapiens OX=9606 GN=CALD1 PE=1 SV=3	0	36.4439	Q05682	FALSE	0	-1.10614	-0.01078	-0.55846	0.75059	0.046947	FALSE	FALSE
CUL4B	24.2745	24.2655	24.356	23.7031	23.8911	24.1176	CUL4B	Q13620	Cullin-4B OS=Homo sapiens OX=9606 GN=CUL4B PE=1 SV=4	0	36.2541	Q13620	FALSE	0	-0.782783	-0.00663825	-0.394711	0.75171	0.0473351	FALSE	FALSE
SFXN1	24.4283	24.4041	24.2168	24.7371	24.6308	24.6695	SFXN1	Q9H9B4	Sideroflexin-1 OS=Homo sapiens OX=9606 GN=SFXN1 PE=1 SV=4	0	59.0062	Q9H9B4	FALSE	0	0.0054249	0.653345	0.329385	0.751866	0.0473896	FALSE	FALSE
GALNT5	22.3903	22.268	22.2305	21.4831	21.3573	19.3042	GALNT5	Q7Z7M9	Polypeptide N-acetylgalactosaminyltransferase 5 OS=Homo sapiens OX=9606 GN=GALNT5 PE=1 SV=1	0	5.10638	Q7Z7M9	TRUE	1	-3.13863	-0.024258	-1.58144	0.752371	0.0475667	FALSE	FALSE
PPIB	28.8099	28.9016	28.7776	28.704	27.8796	27.9583	PPIB	P23284	Peptidyl-prolyl cis-trans isomerase B OS=Homo sapiens OX=9606 GN=PPIB PE=1 SV=2	0	57.8704	P23284	FALSE	0	-1.2885	-0.00957052	-0.649036	0.752636	0.0476598	FALSE	FALSE
CAP2	23.0373	22.893	23.1686	23.4709	23.2774	23.4272	CAP2	P40123	Adenylyl cyclase-associated protein 2 OS=Homo sapiens OX=9606 GN=CAP2 PE=1 SV=1	0	23.0608	P40123	FALSE	0	0.00501527	0.712787	0.358901	0.752978	0.047781	FALSE	FALSE
PSIP1	21.2534	20.8851	21.0921	21.4039	23.1007	22.1324	PSIP1	O75475	PC4 and SFRS1-interacting protein OS=Homo sapiens OX=9606 GN=PSIP1 PE=1 SV=1	0	17.5472	O75475	FALSE	0	0.0116182	2.25935	1.13548	0.754627	0.0483707	FALSE	FALSE
ERO1A	25.257	25.3965	25.5698	25.0218	24.9175	25.1533	ERO1A	Q96HE7	ERO1-like protein alpha OS=Homo sapiens OX=9606 GN=ERO1A PE=1 SV=2	0	56.1966	Q96HE7	FALSE	0	-0.750527	-0.0031852	-0.376856	0.755402	0.0486524	FALSE	FALSE
Q53HJ8	22.3249	22.313	21.4575	22.4581	23.1889	22.9349		Q53HJ8	PKCI-1-related HIT protein variant (Fragment) OS=Homo sapiens OX=9606 PE=2 SV=1	0	22.0859	Q53HJ8	FALSE	0	0.00409878	1.65354	0.828818	0.756915	0.0492095	FALSE	FALSE
hCG_28765	23.1312	23.2963	23.1959	22.335	22.8161	22.9521	hCG_28765	A0A024R152	HCG28765, isoform CRA_b OS=Homo sapiens OX=9606 GN=hCG_28765 PE=4 SV=1	0	11.2191	A0A024R152	FALSE	0	-1.01096	-0.00238465	-0.506675	0.757017	0.0492475	FALSE	FALSE
Q9H2U2-2	22.9989	23.2905	22.8656	23.4225	23.3854	23.7715	PPA2	Q9H2U2	Isoform 2 of Inorganic pyrophosphatase 2, mitochondrial OS=Homo sapiens OX=9606 GN=PPA2	0	31.5186	Q9H2U2-2	FALSE	0	0.00151993	0.948019	0.474769	0.75766	0.0494876	FALSE	FALSE
Q53FX5	22.1402	19.4187	23.0054	19.2938	19.3019	18.8064		Q53FX5	Lin-7 homolog C variant (Fragment) OS=Homo sapiens OX=9606 PE=2 SV=1	0	14.7208	Q53FX5	TRUE	4	-4.76854	-0.00623098	-2.38739	0.757911	0.0495821	FALSE	FALSE
Q7Z7H8-2	20.3076	20.8624	20.7062	21.3313	21.2408	20.9078	MRPL10	Q7Z7H8	Isoform 2 of 39S ribosomal protein L10, mitochondrial OS=Homo sapiens OX=9606 GN=MRPL10	0.001	7.01107	Q7Z7H8-2	FALSE	0	0.000900647	1.0682	0.534551	0.758304	0.04973	FALSE	FALSE
P07900-2	27.8236	27.7318	28.0261	28.2876	28.0789	28.4877	HSP90AA1	P07900	Isoform 2 of Heat shock protein HSP 90-alpha OS=Homo sapiens OX=9606 GN=HSP90AA1	0	53.2787	P07900-2	FALSE	0	-0.000108581	0.848611	0.424251	0.759122	0.0500411	FALSE	FALSE
Q13188-2	19.7814	21.0804	18.9011	21.3317	21.4945	21.1677	STK3	Q13188	Isoform 2 of Serine/threonine-protein kinase 3 OS=Homo sapiens OX=9606 GN=STK3	0.002	2.31214	Q13188-2	TRUE	2	-0.00253888	2.82319	1.41033	0.759769	0.0502892	FALSE	FALSE
B2R774	26.7844	26.9522	26.929	26.4958	26.5978	26.6263		B2R774	cDNA, FLJ93313, highly similar to Homo sapiens lectin, mannose-binding, 1 (LMAN1), mRNA OS=Homo sapiens OX=9606 PE=2 SV=1	0	43.7255	B2R774	FALSE	0	-0.631101	0.000630045	-0.315235	0.759852	0.0503211	FALSE	FALSE
CDK5RAP3	23.8561	23.8285	23.6813	23.3932	23.5854	23.1138	CDK5RAP3	Q96JB5	CDK5 regulatory subunit-associated protein 3 OS=Homo sapiens OX=9606 GN=CDK5RAP3 PE=1 SV=2	0	39.3281	Q96JB5	FALSE	0	-0.84995	0.000967035	-0.424492	0.759968	0.0503661	FALSE	FALSE
EXOC7	22.4008	22.2126	22.9976	21.9193	21.968	21.9718	EXOC7	Q9UPT5	Exocyst complex component 7 OS=Homo sapiens OX=9606 GN=EXOC7 PE=1 SV=3	0	4.4898	Q9UPT5	FALSE	0	-1.16955	0.00164942	-0.58395	0.760196	0.0504541	FALSE	FALSE
RAB6A	24.1686	24.2864	24.4824	24.0044	23.854	23.9999	RAB6A	A0A024R5H8	RAB6A, member RAS oncogene family, isoform CRA_b OS=Homo sapiens OX=9606 GN=RAB6A PE=4 SV=1	0	54.3269	A0A024R5H8	FALSE	0	-0.720511	0.00104537	-0.359733	0.76023	0.0504672	FALSE	FALSE
Q6P587-3	22.5496	23.6117	23.1657	21.8732	21.8653	22.7349	FAHD1	Q6P587	Isoform 3 of Acylpyruvase FAHD1, mitochondrial OS=Homo sapiens OX=9606 GN=FAHD1	0	26.6129	Q6P587-3	FALSE	0	-1.90666	0.00427104	-0.951193	0.760887	0.0507227	FALSE	FALSE
SULF1	21.5581	21.2443	20.8136	19.0575	20.9991	18.8473	SULF1	A0A024R809	Extracellular sulfatase OS=Homo sapiens OX=9606 GN=SULF1 PE=3 SV=1	0.001	1.26292	A0A024R809	TRUE	2	-3.14956	0.00814239	-1.57071	0.761173	0.0508348	FALSE	FALSE
B4DJQ5	26.7935	26.6366	26.4477	27.1624	26.9005	26.9846	PRKCSH	B4DJQ5	cDNA FLJ59211, highly similar to Glucosidase 2 subunit beta OS=Homo sapiens OX=9606 PE=2 SV=1	0	57.3832	B4DJQ5	FALSE	0	-0.00277643	0.782645	0.389934	0.761969	0.0511482	FALSE	FALSE
A8K4T6	23.3617	22.8164	23.3467	22.8	22.2706	22.6896		A8K4T6	cDNA FLJ76282, highly similar to Homo sapiens proteasome (prosome, macropain) 26S subunit, non-ATPase, 5 (PSMD5), mRNA OS=Homo sapiens OX=9606 PE=2 SV=1	0	44.6429	A8K4T6	FALSE	0	-1.18122	0.0047849	-0.58822	0.762383	0.0513127	FALSE	FALSE
HMOX2	23.8283	23.9384	23.7267	23.5277	23.5673	23.4414	HMOX2	A0A087WT44	Heme oxygenase 2 OS=Homo sapiens OX=9606 GN=HMOX2 PE=1 SV=1	0	27.8378	A0A087WT44	FALSE	0	-0.640701	0.00269913	-0.319001	0.762516	0.0513657	FALSE	FALSE
STX7	24.1179	26.1389	24.0239	26.2551	26.2261	26.3184	STX7	O15400	Syntaxin-7 OS=Homo sapiens OX=9606 GN=STX7 PE=1 SV=4	0	56.705	O15400	FALSE	0	-0.0136407	3.02622	1.50629	0.762758	0.0514624	FALSE	FALSE
ATL2	21.4263	21.995	21.501	20.907	19.173	20.8848	ATL2	Q8NHH9	Atlastin-2 OS=Homo sapiens OX=9606 GN=ATL2 PE=1 SV=2	0	9.09091	Q8NHH9	TRUE	1	-2.65045	0.0121705	-1.31914	0.762827	0.05149	FALSE	FALSE
ANP32B	25.356	25.3367	25.3911	24.8825	24.565	25.1945	ANP32B	Q92688	Acidic leucine-rich nuclear phosphoprotein 32 family member B OS=Homo sapiens OX=9606 GN=ANP32B PE=1 SV=1	0	34.2629	Q92688	FALSE	0	-0.965645	0.00444689	-0.480599	0.762838	0.0514944	FALSE	FALSE
RPL30	25.7798	25.9288	25.7315	25.3362	25.4593	25.6016	RPL30	A0A024R9D3	Ribosomal protein L30, isoform CRA_b OS=Homo sapiens OX=9606 GN=RPL30 PE=3 SV=1	0	58.2609	A0A024R9D3	FALSE	0	-0.699154	0.00385003	-0.347652	0.763575	0.0517909	FALSE	FALSE
SEPTIN7	26.0728	25.8272	26.1325	25.6657	25.5798	25.7243	SEPTIN7	E7EPK1	Septin-7 OS=Homo sapiens OX=9606 GN=SEPT7 PE=1 SV=2	0	48.0549	E7EPK1	FALSE	0	-0.712905	0.0043676	-0.354269	0.76408	0.0519955	FALSE	FALSE
GEMIN4	19.5963	18.5367	18.8534	21.4014	22.1003	19.2993	GEMIN4	Q8WUM5	Gem (Nuclear organelle) associated protein 4 OS=Homo sapiens OX=9606 GN=GEMIN4 PE=2 SV=1	0	4.06427	Q8WUM5	TRUE	3	-0.0256531	3.90204	1.93819	0.764443	0.0521437	FALSE	FALSE
RPL12	26.3974	26.2653	26.0412	25.8718	25.8471	25.9105	RPL12	P30050	60S ribosomal protein L12 OS=Homo sapiens OX=9606 GN=RPL12 PE=1 SV=1	0	54.5455	P30050	FALSE	0	-0.721046	0.00483698	-0.358104	0.764552	0.0521881	FALSE	FALSE
EIF2B4	22.8231	22.6592	22.8859	22.4745	22.3408	22.5404	EIF2B4	E7ERK9	Translation initiation factor eIF-2B subunit delta OS=Homo sapiens OX=9606 GN=EIF2B4 PE=1 SV=1	0	7.35294	E7ERK9	FALSE	0	-0.679591	0.00460916	-0.337491	0.764612	0.0522126	FALSE	FALSE
CWF19L1	18.5216	18.9039	19.0123	19.2417	25.0836	23.2109	CWF19L1	Q69YN2	CWF19-like protein 1 OS=Homo sapiens OX=9606 GN=CWF19L1 PE=1 SV=2	0.038	5.94796	Q69YN2	TRUE	4	-0.0507838	7.44971	3.69946	0.76464	0.0522241	FALSE	FALSE
SFT2D2	19.5927	21.1195	18.8447	21.3962	21.4291	21.1368	SFT2D2	O95562	Vesicle transport protein SFT2B OS=Homo sapiens OX=9606 GN=SFT2D2 PE=1 SV=1	0.001	6.25	O95562	TRUE	2	-0.0203783	2.95719	1.46841	0.7647	0.0522487	FALSE	FALSE
LAMTOR1	23.7737	23.3662	23.0561	22.8876	22.7754	22.9357	LAMTOR1	Q6IAA8	Ragulator complex protein LAMTOR1 OS=Homo sapiens OX=9606 GN=LAMTOR1 PE=1 SV=2	0	26.7081	Q6IAA8	FALSE	0	-1.07288	0.00807547	-0.532402	0.765213	0.05246	FALSE	FALSE
Q9H3U5-6	19.3389	18.9233	18.8293	22.4905	22.6385	19.2164	MFSD1	Q9H3U5	Isoform 6 of Major facilitator superfamily domain-containing protein 1 OS=Homo sapiens OX=9606 GN=MFSD1	0.001	2.14008	Q9H3U5-6	TRUE	4	-0.0379777	4.87392	2.41797	0.765427	0.0525483	FALSE	FALSE
OXCT1	23.6292	23.9129	23.8358	24.2262	23.9951	24.4096	OXCT1	P55809	Succinyl-CoA,3-ketoacid coenzyme A transferase 1, mitochondrial OS=Homo sapiens OX=9606 GN=OXCT1 PE=1 SV=1	0	34.8077	P55809	FALSE	0	-0.00702522	0.842357	0.417666	0.765867	0.0527311	FALSE	FALSE
O00429-6	23.7018	23.4277	23.7703	24.0942	23.8563	24.3599	DNM1L	O00429	Isoform 6 of Dynamin-1-like protein OS=Homo sapiens OX=9606 GN=DNM1L	0	48.3311	O00429-6	FALSE	0	-0.00914557	0.949602	0.470228	0.7669	0.0531638	FALSE	FALSE
STARD13	20.0086	21.2545	19.0498	21.5429	21.456	21.4587	STARD13	A0A024RDV4	START domain containing 13, isoform CRA_a OS=Homo sapiens OX=9606 GN=STARD13 PE=4 SV=1	0.002	2.15633	A0A024RDV4	TRUE	1	-0.0289787	2.79211	1.38156	0.767495	0.0534157	FALSE	FALSE
COL5A1	21.4383	21.6571	21.1118	21.8548	22.4737	21.7841	COL5A1	A0A024R8E5	Collagen, type V, alpha 1, isoform CRA_a OS=Homo sapiens OX=9606 GN=COL5A1 PE=4 SV=1	0	19.2601	A0A024R8E5	FALSE	0	-0.0141172	1.2844	0.635143	0.76798	0.0536227	FALSE	FALSE
CS,1	19.462	22.8209	19.2648	22.9736	22.8488	23.1066	CS	H0YIC4	Citrate synthase (Fragment) OS=Homo sapiens OX=9606 GN=CS PE=1 SV=1	0	57.7236	H0YIC4	TRUE	2	-0.0568638	4.9777	2.46042	0.768322	0.0537692	FALSE	FALSE
C12orf10	22.1529	22.4761	22.4107	19.4246	19.5654	22.2105	MYG1	Q86UA3	Chromosome 12 open reading frame 10, isoform CRA_b OS=Homo sapiens OX=9606 GN=C12orf10 PE=1 SV=1	0	18.0851	Q86UA3	TRUE	2	-3.93822	0.0453437	-1.94644	0.768393	0.0537997	FALSE	FALSE
DAG1	23.1574	23.2113	23.1192	23.8004	23.4549	23.3941	DAG1	A0A024R2W4	Dystroglycan 1 (Dystrophin-associated glycoprotein 1), isoform CRA_a OS=Homo sapiens OX=9606 GN=DAG1 PE=4 SV=1	0	8.26816	A0A024R2W4	FALSE	0	-0.0100077	0.78439	0.387191	0.769371	0.0542233	FALSE	FALSE
DDX1	25.2804	25.1197	25.0353	24.8884	24.7557	24.8189	DDX1	A3RJH1	ATP-dependent RNA helicase DDX1 OS=Homo sapiens OX=9606 GN=DDX1 PE=2 SV=1	0	43.2432	A3RJH1	FALSE	0	-0.656691	0.0084363	-0.324127	0.76944	0.0542534	FALSE	FALSE
METAP2	21.384	21.132	22.1342	22.2278	22.098	22.6443	METAP2	A0A140VJE3	Methionine aminopeptidase 2 OS=Homo sapiens OX=9606 GN=METAP2 PE=2 SV=1	0	19.0377	A0A140VJE3	FALSE	0	-0.0208071	1.56737	0.773281	0.769775	0.0543998	FALSE	FALSE
B2R856	19.7696	20.1653	20.0837	19.5859	19.7424	19.4394		B2R856	Acyl-coenzyme A oxidase OS=Homo sapiens OX=9606 PE=2 SV=1	0	8.85714	B2R856	TRUE	2	-0.845267	0.0113044	-0.416981	0.769852	0.0544336	FALSE	FALSE
NCEH1	22.7041	23.1957	22.5042	23.2164	23.4042	23.3619	NCEH1	A0A0A0MTJ9	Neutral cholesterol ester hydrolase 1 OS=Homo sapiens OX=9606 GN=NCEH1 PE=1 SV=1	0	18.0804	A0A0A0MTJ9	FALSE	0	-0.0143852	1.06671	0.526162	0.769939	0.0544719	FALSE	FALSE
PSMD3	24.5496	24.6633	24.7937	24.9696	24.952	25.0293	PSMD3	O43242	26S proteasome non-ATPase regulatory subunit 3 OS=Homo sapiens OX=9606 GN=PSMD3 PE=1 SV=2	0	38.9513	O43242	FALSE	0	-0.00987603	0.639338	0.314731	0.771461	0.0551468	FALSE	FALSE
U2SURP	20.3908	20.0921	19.8844	22.4665	22.7009	20.2542	U2SURP	O15042	U2 snRNP-associated SURP motif-containing protein OS=Homo sapiens OX=9606 GN=U2SURP PE=1 SV=2	0	5.345	O15042	FALSE	0	-0.0541413	3.42363	1.68474	0.771744	0.0552737	FALSE	FALSE
FNDC3A	22.4762	23.0046	22.9509	23.4222	23.203	23.215	FNDC3A	Q9Y2H6	Fibronectin type-III domain-containing protein 3A OS=Homo sapiens OX=9606 GN=FNDC3A PE=1 SV=4	0	23.4558	Q9Y2H6	FALSE	0	-0.0153931	0.954399	0.469503	0.771986	0.0553827	FALSE	FALSE
FN1	25.6725	25.9769	25.8013	25.4916	25.5481	25.3662	FN1	A0A024R462	Fibronectin 1, isoform CRA_n OS=Homo sapiens OX=9606 GN=FN1 PE=4 SV=1	0	49.2994	A0A024R462	FALSE	0	-0.708098	0.011578	-0.34826	0.772157	0.0554598	FALSE	FALSE
F3	23.5318	23.8014	23.3982	23.9811	23.9829	23.8907	F3	P13726	Tissue factor OS=Homo sapiens OX=9606 GN=F3 PE=1 SV=1	0	32.5424	P13726	FALSE	0	-0.0124946	0.761296	0.374401	0.772204	0.0554811	FALSE	FALSE
B2RBP3	21.9532	18.799	21.3678	22.9159	22.6293	22.7331		B2RBP3	cDNA, FLJ95615, highly similar to Homo sapiens ubiquitin-activating enzyme E1C (UBA3 homolog, yeast)(UBE1C), mRNA OS=Homo sapiens OX=9606 PE=2 SV=1	0	22.0302	B2RBP3	TRUE	1	-0.0694415	4.17497	2.05277	0.772373	0.0555578	FALSE	FALSE
TGM2	23.3387	22.5056	21.4812	21.2962	20.0671	21.504	TGM2	P21980	Protein-glutamine gamma-glutamyltransferase 2 OS=Homo sapiens OX=9606 GN=TGM2 PE=1 SV=2	0	17.4672	P21980	FALSE	0	-3.02584	0.053674	-1.48608	0.773218	0.0559432	FALSE	FALSE
IFIT5	22.0225	19.1514	19.2546	22.2057	22.068	22.1021	IFIT5	Q13325	Interferon-induced protein with tetratricopeptide repeats 5 OS=Homo sapiens OX=9606 GN=IFIT5 PE=1 SV=1	0	10.5809	Q13325	TRUE	2	-0.0731096	4.03798	1.98244	0.773497	0.0560715	FALSE	FALSE
P51570-2	21.6161	21.6579	21.8877	19.8038	21.5291	18.8897	GALK1	P51570	Isoform 2 of Galactokinase OS=Homo sapiens OX=9606 GN=GALK1	0	9.71564	P51570-2	TRUE	2	-3.3538	0.0610097	-1.64639	0.773562	0.0561015	FALSE	FALSE
RCN1	25.2999	25.2873	25.08	25.017	24.859	24.6995	RCN1	Q15293	Reticulocalbin-1 OS=Homo sapiens OX=9606 GN=RCN1 PE=1 SV=1	0	68.5801	Q15293	FALSE	0	-0.741572	0.0137407	-0.363916	0.773819	0.0562199	FALSE	FALSE
ANXA6	25.2626	25.0376	24.3431	24.3036	24.3219	23.9922	ANXA6	A0A0S2Z2Z6	Annexin (Fragment) OS=Homo sapiens OX=9606 GN=ANXA6 PE=2 SV=1	0	69.0936	A0A0S2Z2Z6	FALSE	0	-1.37628	0.0258282	-0.675227	0.773999	0.0563033	FALSE	FALSE
PML	22.8541	22.2808	22.192	19.2966	19.4767	22.2972	PML	P29590	Protein PML OS=Homo sapiens OX=9606 GN=PML PE=1 SV=3	0	5.89569	P29590	TRUE	2	-4.25309	0.0821329	-2.08548	0.774411	0.0564948	FALSE	FALSE
TNKS1BP1	23.2	23.4326	23.4244	22.9254	22.718	23.1686	TNKS1BP1	Q9C0C2	182 kDa tankyrase-1-binding protein OS=Homo sapiens OX=9606 GN=TNKS1BP1 PE=1 SV=4	0	14.9798	Q9C0C2	FALSE	0	-0.846291	0.0163948	-0.414948	0.774457	0.0565163	FALSE	FALSE
ATP1B3	25.5298	25.7764	25.7384	26.1761	25.9964	25.9245	ATP1B3	P54709	Sodium/potassium-transporting ATPase subunit beta-3 OS=Homo sapiens OX=9606 GN=ATP1B3 PE=1 SV=1	0	33.3333	P54709	FALSE	0	-0.0142758	0.715758	0.350741	0.774889	0.0567182	FALSE	FALSE
GMPPA	22.7674	22.6874	22.9684	22.1744	22.2196	22.6619	GMPPA	A0A024R482	GDP-mannose pyrophosphorylase A, isoform CRA_a OS=Homo sapiens OX=9606 GN=GMPPA PE=4 SV=1	0	17.8571	A0A024R482	FALSE	0	-0.930596	0.0190017	-0.455797	0.775245	0.0568857	FALSE	FALSE
LNPEP	22.8745	22.8401	22.7571	23.2182	23.0638	23.0829	LNPEP	Q9UIQ6	Leucyl-cystinyl aminopeptidase OS=Homo sapiens OX=9606 GN=LNPEP PE=1 SV=3	0	14.439	Q9UIQ6	FALSE	0	-0.0125261	0.607993	0.297733	0.775383	0.0569507	FALSE	FALSE
P49588-2	24.4674	24.26	24.4296	24.6959	24.6133	24.9605	AARS1	P49588	Isoform 2 of Alanine--tRNA ligase, cytoplasmic OS=Homo sapiens OX=9606 GN=AARS	0	49.8992	P49588-2	FALSE	0	-0.0162602	0.758011	0.370875	0.776018	0.0572519	FALSE	FALSE
ALDH18A1	25.3451	25.4513	25.4796	25.0228	25.0514	25.2474	ALDH18A1	P54886	Delta-1-pyrroline-5-carboxylate synthase OS=Homo sapiens OX=9606 GN=ALDH18A1 PE=1 SV=2	0	50.6918	P54886	FALSE	0	-0.650869	0.0145889	-0.31814	0.776735	0.0575952	FALSE	FALSE
DKFZp686C1054	22.1179	22.6591	22.3797	20.368	20.516	22.2738	THUMPD1	Q6MZT3	Uncharacterized protein DKFZp686C1054 OS=Homo sapiens OX=9606 GN=DKFZp686C1054 PE=2 SV=1	0	17.3121	Q6MZT3	FALSE	0	-2.72838	0.0624394	-1.33297	0.777084	0.0577635	FALSE	FALSE
CCT3	26.2208	26.243	26.3292	25.7981	25.6013	26.1282	CCT3	P49368	T-complex protein 1 subunit gamma OS=Homo sapiens OX=9606 GN=CCT3 PE=1 SV=4	0	68.0734	P49368	FALSE	0	-0.863642	0.0200297	-0.421806	0.777311	0.0578734	FALSE	FALSE
IDH2	25.5429	25.2496	25.3582	25.1608	24.922	25.0098	IDH2	P48735	Isocitrate dehydrogenase [NADP], mitochondrial OS=Homo sapiens OX=9606 GN=IDH2 PE=1 SV=2	0	57.0796	P48735	FALSE	0	-0.722309	0.0168379	-0.352735	0.777399	0.0579161	FALSE	FALSE
CLIC4	26.425	26.497	26.6482	26.1068	25.9439	26.3531	CLIC4	Q6FIC5	Chloride intracellular channel protein OS=Homo sapiens OX=9606 GN=CLIC4 PE=2 SV=1	0	68.7747	Q6FIC5	FALSE	0	-0.796228	0.018653	-0.388788	0.777484	0.0579576	FALSE	FALSE
P3H1	26.2451	25.9689	25.9427	25.5121	25.7834	25.7316	P3H1	Q32P28	Prolyl 3-hydroxylase 1 OS=Homo sapiens OX=9606 GN=P3H1 PE=1 SV=2	0	57.2011	Q32P28	FALSE	0	-0.771072	0.018074	-0.376499	0.777494	0.0579624	FALSE	FALSE
MFF	22.691	22.447	19.3746	19.1327	19.7208	18.8132	MFF	Q9GZY8	Mitochondrial fission factor OS=Homo sapiens OX=9606 GN=MFF PE=1 SV=1	0.001	7.89474	Q9GZY8	TRUE	4	-4.67764	0.113711	-2.28197	0.778134	0.058275	FALSE	FALSE
RACK1	27.0461	26.9914	26.8173	26.595	26.612	26.7098	RACK1	P63244	Receptor of activated protein C kinase 1 OS=Homo sapiens OX=9606 GN=RACK1 PE=1 SV=3	0	78.2334	P63244	FALSE	0	-0.640951	0.0156602	-0.312645	0.778225	0.0583195	FALSE	FALSE
Q96SU4-6	21.4756	21.3224	21.4832	21.574	22.0092	21.8739	OSBPL9	Q96SU4	Isoform 6 of Oxysterol-binding protein-related protein 9 OS=Homo sapiens OX=9606 GN=OSBPL9	0	7.90885	Q96SU4-6	FALSE	0	-0.0200594	0.804029	0.391985	0.778603	0.0585057	FALSE	FALSE
ARFGEF2	19.0994	19.6688	20.1363	18.8226	19.1793	18.697	ARFGEF2	Q9Y6D5	Brefeldin A-inhibited guanine nucleotide-exchange protein 2 OS=Homo sapiens OX=9606 GN=ARFGEF2 PE=1 SV=3	0.003	2.68908	Q9Y6D5	TRUE	3	-1.50841	0.0380051	-0.735203	0.778784	0.058595	FALSE	FALSE
RPL22	25.1217	25.1804	24.798	25.2707	25.5876	25.464	RPL22	P35268	60S ribosomal protein L22 OS=Homo sapiens OX=9606 GN=RPL22 PE=1 SV=2	0	39.0625	P35268	FALSE	0	-0.0232614	0.838059	0.407399	0.780643	0.0595271	FALSE	FALSE
TMEM189-UBE2V1	24.202	23.9658	24.0869	24.5922	24.2262	24.7618	PEDS1-UBE2V1	I3L0A0	HCG2044781 OS=Homo sapiens OX=9606 GN=TMEM189-UBE2V1 PE=4 SV=1	0	14.0541	I3L0A0	FALSE	0	-0.0252554	0.908939	0.441842	0.780664	0.0595378	FALSE	FALSE
ADA	20.697	21.1634	19.403	19.2131	19.6186	18.8216	ADA	P00813	Adenosine deaminase OS=Homo sapiens OX=9606 GN=ADA PE=1 SV=3	0.018	8.53994	P00813	TRUE	4	-2.47809	0.0714304	-1.20333	0.781411	0.0599193	FALSE	FALSE
MAP1B	21.2415	21.3331	21.9768	20.6919	20.6997	21.2176	MAP1B	A0A024RAM4	Microtubule-associated protein 1B, isoform CRA_b OS=Homo sapiens OX=9606 GN=MAP1B PE=4 SV=1	0	3.40357	A0A024RAM4	FALSE	0	-1.33417	0.0393434	-0.647413	0.781886	0.060164	FALSE	FALSE
AAGAB	19.2734	19.4433	19.2559	22.7095	19.3941	23.0184	AAGAB	Q6PD74	Alpha- and gamma-adaptin-binding protein p34 OS=Homo sapiens OX=9606 GN=AAGAB PE=1 SV=1	0.002	8.57143	Q6PD74	TRUE	4	-0.145474	4.91183	2.38318	0.781977	0.0602113	FALSE	FALSE
DLD	24.8829	24.5726	24.5217	25.0491	25.0515	24.9493	DLD	A0A024R713	Dihydrolipoyl dehydrogenase OS=Homo sapiens OX=9606 GN=DLD PE=3 SV=1	0	30.6483	A0A024R713	FALSE	0	-0.0225782	0.737649	0.357536	0.782683	0.0605782	FALSE	FALSE
Q02809-2	26.3182	26.0557	26.0075	25.7314	25.7557	25.8704	PLOD1	Q02809	Isoform 2 of Procollagen-lysine,2-oxoglutarate 5-dioxygenase 1 OS=Homo sapiens OX=9606 GN=PLOD1	0	53.3592	Q02809-2	FALSE	0	-0.70427	0.0217083	-0.341281	0.782836	0.0606582	FALSE	FALSE
P27824-2	27.9484	28.4293	28.3948	28.6405	28.6074	28.8307	CANX	P27824	Isoform 2 of Calnexin OS=Homo sapiens OX=9606 GN=CANX	0	52.4721	P27824-2	FALSE	0	-0.0277621	0.898443	0.43534	0.78289	0.0606866	FALSE	FALSE
STAT3	21.5247	21.3805	23.0488	23.169	22.8839	23.3528	STAT3	P40763	Signal transducer and activator of transcription 3 OS=Homo sapiens OX=9606 GN=STAT3 PE=1 SV=2	0	22.2078	P40763	FALSE	0	-0.0740019	2.37515	1.15057	0.783071	0.0607819	FALSE	FALSE
SPCS2	24.8362	25.0341	24.1003	24.1599	23.9164	23.9299	SPCS2	E9PI68	Signal peptidase complex subunit 2 OS=Homo sapiens OX=9606 GN=SPCS2 PE=1 SV=1	0	40.4669	E9PI68	FALSE	0	-1.35226	0.0426921	-0.654786	0.783364	0.0609361	FALSE	FALSE
SRSF7	23.813	23.838	23.3601	18.7424	23.5898	19.1014	SRSF7	Q16629	Serine/arginine-rich splicing factor 7 OS=Homo sapiens OX=9606 GN=SRSF7 PE=1 SV=1	0	8.82353	Q16629	TRUE	2	-6.59441	0.209348	-3.19253	0.783488	0.0610015	FALSE	FALSE
SGPL1	22.8862	23.053	23.0076	22.7408	22.6795	22.6661	SGPL1	O95470	Sphingosine-1-phosphate lyase 1 OS=Homo sapiens OX=9606 GN=SGPL1 PE=1 SV=3	0	6.16197	O95470	FALSE	0	-0.592729	0.0191739	-0.286777	0.783912	0.0612264	FALSE	FALSE
OSBP	22.6881	22.3157	22.6998	23.0371	22.7977	23.1131	OSBP	P22059	Oxysterol-binding protein 1 OS=Homo sapiens OX=9606 GN=OSBP PE=1 SV=1	0	19.3309	P22059	FALSE	0	-0.0282142	0.857772	0.414779	0.784294	0.06143	FALSE	FALSE
CPT2	21.5595	21.9836	22.3712	21.4683	21.4335	21.3763	CPT2	A0A1B0GVF3	Carnitine O-palmitoyltransferase 2, mitochondrial OS=Homo sapiens OX=9606 GN=CPT2 PE=1 SV=1	0	7.16418	A0A1B0GVF3	FALSE	0	-1.1285	0.03773	-0.545386	0.784672	0.0616331	FALSE	FALSE
COG7	19.6581	18.5986	19.2361	19.8923	20.1465	19.6554	COG7	P83436	Conserved oligomeric Golgi complex subunit 7 OS=Homo sapiens OX=9606 GN=COG7 PE=1 SV=1	0.002	2.20779	P83436	FALSE	0	-0.0519929	1.51951	0.733757	0.785219	0.061928	FALSE	FALSE
CBR1	25.0309	24.9846	25.4178	24.4314	24.6272	24.9297	CBR1	P16152	Carbonyl reductase [NADPH] 1 OS=Homo sapiens OX=9606 GN=CBR1 PE=1 SV=3	0	56.6787	P16152	FALSE	0	-0.997534	0.0341914	-0.481671	0.78526	0.0619502	FALSE	FALSE
A8K4K1	22.2374	21.7304	19.5231	18.8921	20.1357	18.6497		A8K4K1	cDNA FLJ78216, highly similar to Homo sapiens lysosomal neuraminidase, mRNA OS=Homo sapiens OX=9606 PE=2 SV=1	0	18.3133	A8K4K1	TRUE	4	-4.01625	0.140685	-1.93778	0.785782	0.0622348	FALSE	FALSE
AKAP12	22.1443	22.7147	22.5133	21.0863	19.2878	22.0047	AKAP12	Q02952	A-kinase anchor protein 12 OS=Homo sapiens OX=9606 GN=AKAP12 PE=1 SV=4	0	9.37149	Q02952	TRUE	1	-3.45042	0.121403	-1.66451	0.78589	0.0622938	FALSE	FALSE
B3KPX5	19.1302	18.6205	19.3304	22.251	22.0226	19.1079	NARS2	B3KPX5	cDNA FLJ32418 fis, clone SKMUS2000863, weakly similar to PROBABLE ASPARAGINYL-TRNA SYNTHETASE OS=Homo sapiens OX=9606 PE=2 SV=1	0	9.43396	B3KPX5	TRUE	3	-0.153603	4.35389	2.10014	0.785956	0.0623297	FALSE	FALSE
IGFBP5	19.3142	22.0279	22.0504	22.897	23.1033	22.9412	IGFBP5	A0A024R433	Insulin-like growth factor binding protein 5, isoform CRA_a OS=Homo sapiens OX=9606 GN=IGFBP5 PE=4 SV=1	0.003	4.41176	A0A024R433	TRUE	1	-0.140064	3.83947	1.8497	0.786784	0.0627858	FALSE	FALSE
SCYL1	23.4801	22.9136	23.2185	22.4755	22.1124	23.0097	SCYL1	Q96KG9	N-terminal kinase-like protein OS=Homo sapiens OX=9606 GN=SCYL1 PE=1 SV=1	0	19.1832	Q96KG9	FALSE	0	-1.39453	0.0514602	-0.671534	0.787073	0.0629466	FALSE	FALSE
Q14694-2	22.5409	22.5535	22.3862	22.9579	22.7262	22.7535	USP10	Q14694	Isoform 2 of Ubiquitin carboxyl-terminal hydrolase 10 OS=Homo sapiens OX=9606 GN=USP10	0	14.4208	Q14694-2	FALSE	0	-0.0246213	0.662629	0.319004	0.787248	0.0630442	FALSE	FALSE
VPS26A	23.0096	23.0061	23.6957	24.0029	23.5586	23.9485	VPS26A	O75436	Vacuolar protein sorting-associated protein 26A OS=Homo sapiens OX=9606 GN=VPS26A PE=1 SV=2	0	35.474	O75436	FALSE	0	-0.0463344	1.24546	0.599563	0.787279	0.0630616	FALSE	FALSE
TUBA4A	27.5279	27.5775	27.5614	27.7064	28.0723	27.9027	TUBA4A	P68366	Tubulin alpha-4A chain OS=Homo sapiens OX=9606 GN=TUBA4A PE=1 SV=1	0	60.2679	P68366	FALSE	0	-0.0262252	0.702662	0.338219	0.787361	0.0631075	FALSE	FALSE
PLEC	24.3827	24.8345	24.7759	23.9232	24.3408	24.3143	PLEC	Q15149	Plectin OS=Homo sapiens OX=9606 GN=PLEC PE=1 SV=3	0	33.5611	Q15149	FALSE	0	-0.980538	0.0372636	-0.471637	0.787826	0.0633682	FALSE	FALSE
Q13439-5	22.3995	22.1827	22.2589	22.8978	22.8282	22.3976	GOLGA4	Q13439	Isoform 5 of Golgin subfamily A member 4 OS=Homo sapiens OX=9606 GN=GOLGA4	0	6.59831	Q13439-5	FALSE	0	-0.0338958	0.888958	0.427531	0.787912	0.0634168	FALSE	FALSE
RPL19	26.3746	26.2696	25.9447	25.6737	25.0902	25.9475	RPL19	P84098	60S ribosomal protein L19 OS=Homo sapiens OX=9606 GN=RPL19 PE=1 SV=1	0	18.3673	P84098	FALSE	0	-1.30181	0.0501949	-0.625806	0.788204	0.0635812	FALSE	FALSE
IRF2BPL	18.759	22.2847	18.8822	21.837	22.4303	22.8518	IRF2BPL	Q9H1B7	Interferon regulatory factor 2-binding protein-like OS=Homo sapiens OX=9606 GN=IRF2BPL PE=1 SV=1	0	7.28643	Q9H1B7	TRUE	2	-0.196582	4.99212	2.39777	0.78876	0.0638975	FALSE	FALSE
ANXA7	23.8736	23.6269	23.8543	24.1225	24.0043	24.2095	ANXA7	P20073	Annexin A7 OS=Homo sapiens OX=9606 GN=ANXA7 PE=1 SV=3	0	22.7459	P20073	FALSE	0	-0.0269932	0.681364	0.327185	0.788921	0.0639893	FALSE	FALSE
ATP1B1	22.7093	23.0255	23.0109	23.2099	23.2193	23.3451	ATP1B1	P05026	Sodium/potassium-transporting ATPase subunit beta-1 OS=Homo sapiens OX=9606 GN=ATP1B1 PE=1 SV=1	0	20.132	P05026	FALSE	0	-0.0287909	0.714525	0.342867	0.789378	0.0642514	FALSE	FALSE
B7Z4T6	19.3877	19.2482	18.992	19.5096	21.8726	20.4815	NFIC	B7Z4T6	Nuclear factor 1 OS=Homo sapiens OX=9606 PE=2 SV=1	0	13.3858	B7Z4T6	TRUE	4	-0.118719	2.94261	1.41194	0.789412	0.0642712	FALSE	FALSE
P55884-2	24.7558	24.8752	24.6643	25.153	25.0634	24.9871	EIF3B	P55884	Isoform 2 of Eukaryotic translation initiation factor 3 subunit B OS=Homo sapiens OX=9606 GN=EIF3B	0	47.3081	P55884-2	FALSE	0	-0.0254862	0.630992	0.302753	0.789443	0.0642891	FALSE	FALSE
TSPAN9	19.1152	22.9111	22.854	19.0119	19.4985	18.6866	TSPAN9	B5MD23	Tetraspanin OS=Homo sapiens OX=9606 GN=TSPAN9 PE=1 SV=1	0.007	5.53506	B5MD23	TRUE	4	-5.33981	0.217641	-2.56109	0.78969	0.0644317	FALSE	FALSE
MDH2	27.0592	26.9428	27.0545	27.3251	27.2406	27.3175	MDH2	A0A024R4K3	Malate dehydrogenase OS=Homo sapiens OX=9606 GN=MDH2 PE=2 SV=1	0	59.1716	A0A024R4K3	FALSE	0	-0.0239631	0.57511	0.275574	0.790299	0.0647853	FALSE	FALSE
TSN	23.5262	19.4787	24.138	19.653	19.7067	18.8746	TSN	Q15631	Translin OS=Homo sapiens OX=9606 GN=TSN PE=1 SV=1	0.001	10.0877	Q15631	TRUE	4	-6.19732	0.258329	-2.9695	0.79031	0.064792	FALSE	FALSE
USP15	20.6366	18.9807	20.7059	21.5163	21.3218	21.0381	USP15	Q9Y4E8	Ubiquitin carboxyl-terminal hydrolase 15 OS=Homo sapiens OX=9606 GN=USP15 PE=1 SV=3	0	8.35882	Q9Y4E8	TRUE	1	-0.10325	2.4718	1.18427	0.790368	0.064826	FALSE	FALSE
A0A140VKH3	22.362	19.0826	19.0441	22.689	22.4711	22.0315		A0A140VKH3	Testis tissue sperm-binding protein Li 90mP OS=Homo sapiens OX=9606 PE=2 SV=1	0	7.89474	A0A140VKH3	TRUE	2	-0.197419	4.66597	2.23427	0.790728	0.0650367	FALSE	FALSE
GSTM2	22.6173	22.4329	22.9082	22.3313	21.9565	22.3208	GSTM2	F6XZQ7	Glutathione S-transferase OS=Homo sapiens OX=9606 GN=GSTM2 PE=1 SV=1	0	11.8182	F6XZQ7	FALSE	0	-0.940006	0.040188	-0.449909	0.791022	0.0652099	FALSE	FALSE
UBA1	26.3234	26.2364	26.4539	25.9137	25.7947	26.1932	UBA1	P22314	Ubiquitin-like modifier-activating enzyme 1 OS=Homo sapiens OX=9606 GN=UBA1 PE=1 SV=3	0	57.656	P22314	FALSE	0	-0.775093	0.0337048	-0.370694	0.791507	0.0654972	FALSE	FALSE
ZNF281	19.4032	19.1543	19.0008	20.6764	19.2468	20.5001	ZNF281	Q9Y2X9	Zinc finger protein 281 OS=Homo sapiens OX=9606 GN=ZNF281 PE=1 SV=1	0.002	2.01117	Q9Y2X9	TRUE	4	-0.0898221	1.99982	0.955001	0.79245	0.0660612	FALSE	FALSE
STARD3NL	22.8606	22.9161	19.5151	19.7774	19.5093	19.2264	STARD3NL	O95772	STARD3 N-terminal-like protein OS=Homo sapiens OX=9606 GN=STARD3NL PE=1 SV=1	0.002	4.70085	O95772	TRUE	4	-4.73262	0.213438	-2.25959	0.792571	0.0661342	FALSE	FALSE
B2RCX0	25.8419	25.8908	25.5885	25.4434	25.2864	25.5421		B2RCX0	cDNA, FLJ96345, Homo sapiens SET translocation (myeloid leukemia-associated) (SET),mRNA OS=Homo sapiens OX=9606 PE=2 SV=1	0	42.9603	B2RCX0	FALSE	0	-0.732632	0.0330807	-0.349775	0.792606	0.0661556	FALSE	FALSE
PGRMC1	25.3448	25.8728	25.6166	25.1995	25.2024	25.2408	PGRMC1	Q6IB11	PGRMC1 protein OS=Homo sapiens OX=9606 GN=PGRMC1 PE=1 SV=1	0	56.4103	Q6IB11	FALSE	0	-0.832043	0.0377159	-0.397163	0.792721	0.0662253	FALSE	FALSE
YBX1	26.6424	26.403	26.2523	26.8599	26.7796	26.712	YBX1	P67809	Nuclease-sensitive element-binding protein 1 OS=Homo sapiens OX=9606 GN=YBX1 PE=1 SV=3	0	50	P67809	FALSE	0	-0.0340393	0.7366	0.35128	0.793298	0.0665757	FALSE	FALSE
VAV2	20.6335	20.5528	20.7858	21.1862	21.2599	20.7732	VAV2	P52735	Guanine nucleotide exchange factor VAV2 OS=Homo sapiens OX=9606 GN=VAV2 PE=1 SV=2	0	3.87244	P52735	FALSE	0	-0.0410928	0.872615	0.415761	0.79387	0.0669266	FALSE	FALSE
HERC4	22.0374	22.9238	23.3292	23.7053	23.2785	23.9618	HERC4	Q5GLZ8	Probable E3 ubiquitin-protein ligase HERC4 OS=Homo sapiens OX=9606 GN=HERC4 PE=1 SV=1	0	19.9622	Q5GLZ8	FALSE	0	-0.0876736	1.85785	0.885088	0.793935	0.0669663	FALSE	FALSE
METAP1	22.451	19.7151	19.1682	22.776	22.1839	22.5002	METAP1	P53582	Methionine aminopeptidase 1 OS=Homo sapiens OX=9606 GN=METAP1 PE=1 SV=2	0	20.4663	P53582	TRUE	2	-0.2036	4.2874	2.0419	0.794127	0.0670851	FALSE	FALSE
Q9NX14-2	20.0062	23.78	18.9364	23.5321	23.7544	24.2126	NDUFB11	Q9NX14	Isoform 2 of NADH dehydrogenase [ubiquinone] 1 beta subcomplex subunit 11, mitochondrial OS=Homo sapiens OX=9606 GN=NDUFB11	0	20.8589	Q9NX14-2	TRUE	2	-0.294306	6.14535	2.92552	0.794388	0.0672464	FALSE	FALSE
YWHAG	25.7952	25.7747	25.8678	25.4544	25.5228	25.6227	YWHAG	P61981	14-3-3 protein gamma OS=Homo sapiens OX=9606 GN=YWHAG PE=1 SV=2	0	73.2794	P61981	FALSE	0	-0.586566	0.0281008	-0.279232	0.794398	0.067253	FALSE	FALSE
DNAJC3	24.512	24.3936	24.8234	24.0884	24.0772	24.3578	DNAJC3	Q13217	DnaJ homolog subfamily C member 3 OS=Homo sapiens OX=9606 GN=DNAJC3 PE=1 SV=1	0	50.9921	Q13217	FALSE	0	-0.844377	0.0406512	-0.401863	0.794551	0.0673477	FALSE	FALSE
CAVIN3	26.1644	25.8587	25.3125	25.1717	25.3646	25.0659	CAVIN3	Q969G5	Caveolae-associated protein 3 OS=Homo sapiens OX=9606 GN=CAVIN3 PE=1 SV=3	0	50.5747	Q969G5	FALSE	0	-1.21488	0.0592933	-0.577792	0.794977	0.067614	FALSE	FALSE
NRAS	19.4318	18.7484	18.6061	18.9223	23.4549	23.395	NRAS	P01111	GTPase NRas OS=Homo sapiens OX=9606 GN=NRAS PE=1 SV=1	0	46.0317	P01111	TRUE	4	-0.310302	6.3009	2.9953	0.795261	0.0677918	FALSE	FALSE
RPL35	25.5196	25.1347	24.8154	24.6083	24.7411	24.6812	RPL35	A0A024R866	Ribosomal protein L35, isoform CRA_a OS=Homo sapiens OX=9606 GN=RPL35 PE=3 SV=1	0	13.6095	A0A024R866	FALSE	0	-1.00922	0.0497964	-0.47971	0.795321	0.0678299	FALSE	FALSE
KDELC2	22.5266	22.5741	22.6556	22.363	21.969	22.3333	POGLUT3	A0A024R3C4	KDEL (Lys-Asp-Glu-Leu) containing 2, isoform CRA_a OS=Homo sapiens OX=9606 GN=KDELC2 PE=4 SV=1	0	19.9211	A0A024R3C4	FALSE	0	-0.765209	0.0379763	-0.363616	0.795505	0.0679457	FALSE	FALSE
Q5D1D5	23.3954	23.0828	23.2783	23.4009	23.8746	23.7241		Q5D1D5	Guanylate binding protein 1 OS=Homo sapiens OX=9606 PE=2 SV=1	0	29.223	Q5D1D5	FALSE	0	-0.0436903	0.87245	0.41438	0.795792	0.0681273	FALSE	FALSE
H6PD	22.7085	23.2472	23.254	21.7254	22.1875	18.6502	H6PD	R4GMU1	GDH/6PGL endoplasmic bifunctional protein OS=Homo sapiens OX=9606 GN=H6PD PE=1 SV=1	0	21.6958	R4GMU1	TRUE	1	-4.66499	0.23397	-2.21551	0.795841	0.0681584	FALSE	FALSE
HLA-B,4	19.3723	19.1027	19.5218	24.9953	19.4373	23.2402	HLA-B	A0A2P1CQH5	MHC class I antigen (Fragment) OS=Homo sapiens OX=9606 GN=HLA-B PE=3 SV=1	0	12.0805	A0A2P1CQH5	TRUE	4	-0.344325	6.79495	3.22531	0.796172	0.0683689	FALSE	FALSE
CD59	26.3775	26.2661	26.1587	25.4226	26.0973	25.8492	CD59	E9PR17	CD59 glycoprotein OS=Homo sapiens OX=9606 PE=1 SV=1	0	24.6154	E9PR17	FALSE	0	-1.00676	0.0512231	-0.47777	0.796302	0.0684522	FALSE	FALSE
G3BP2	23.9604	23.2138	23.2654	24.0402	23.9826	24.0244	G3BP2	A0A024RDE5	Ras-GTPase activating protein SH3 domain-binding protein 2, isoform CRA_a OS=Homo sapiens OX=9606 GN=G3BP2 PE=4 SV=1	0	23.444	A0A024RDE5	FALSE	0	-0.0575619	1.12928	0.535857	0.796362	0.0684902	FALSE	FALSE
FAM114A2	21.4029	19.8249	20.3992	21.6678	21.4138	21.3955	FAM114A2	Q9NRY5	Protein FAM114A2 OS=Homo sapiens OX=9606 GN=FAM114A2 PE=1 SV=4	0	21.9802	Q9NRY5	FALSE	0	-0.103839	2.00398	0.950071	0.796897	0.0688337	FALSE	FALSE
P62847-4	24.9132	24.8131	24.9148	24.4737	24.6008	24.695	RPS24	P62847	Isoform 4 of 40S ribosomal protein S24 OS=Homo sapiens OX=9606 GN=RPS24	0	15.917	P62847-4	FALSE	0	-0.613155	0.0320147	-0.29057	0.797147	0.0689956	FALSE	FALSE
SRSF2	23.9143	23.9306	23.3373	22.5034	23.1633	23.4159	SRSF2	Q01130	Serine/arginine-rich splicing factor 2 OS=Homo sapiens OX=9606 GN=SRSF2 PE=1 SV=4	0	11.3122	Q01130	FALSE	0	-1.47701	0.0772749	-0.699867	0.797214	0.0690388	FALSE	FALSE
RAD23A	22.2029	22.0768	22.4986	22.6833	22.9841	22.4728	RAD23A	A0A024R7G8	RAD23 homolog A (S, cerevisiae), isoform CRA_a OS=Homo sapiens OX=9606 GN=RAD23A PE=4 SV=1	0	15.427	A0A024R7G8	FALSE	0	-0.0516639	0.959602	0.453969	0.798169	0.0696622	FALSE	FALSE
Q9NZL4-3	22.0748	19.5669	20.826	22.2758	22.2777	22.1969	HSPBP1	Q9NZL4	Isoform 3 of Hsp70-binding protein 1 OS=Homo sapiens OX=9606 GN=HSPBP1	0	14.4279	Q9NZL4-3	TRUE	1	-0.164818	3.01997	1.42758	0.798629	0.069966	FALSE	FALSE
NELFB	21.7617	22.0017	21.7075	21.9734	22.2835	22.3832	NELFB	A0A0X1KG71	Negative elongation factor B OS=Homo sapiens OX=9606 GN=NELFB PE=1 SV=1	0	15.7643	A0A0X1KG71	FALSE	0	-0.0450507	0.824508	0.389729	0.798669	0.0699922	FALSE	FALSE
CPOX	23.1108	22.8424	23.0885	23.2091	23.4947	23.3654	CPOX	P36551	Oxygen-dependent coproporphyrinogen-III oxidase, mitochondrial OS=Homo sapiens OX=9606 GN=CPOX PE=1 SV=3	0	37.0044	P36551	FALSE	0	-0.0396983	0.724666	0.342484	0.798757	0.0700508	FALSE	FALSE
Q7Z528	19.6806	19.1303	19.5101	21.2895	19.5482	22.2758		Q7Z528	E3-16 OS=Homo sapiens OX=9606 PE=2 SV=1	0	14.2857	Q7Z528	TRUE	4	-0.185456	3.3804	1.59747	0.798807	0.0700841	FALSE	FALSE
LYAR	21.6452	21.0429	20.7792	21.3478	23.0703	22.4066	LYAR	Q9NX58	Cell growth-regulating nucleolar protein OS=Homo sapiens OX=9606 GN=LYAR PE=1 SV=2	0	15.3034	Q9NX58	FALSE	0	-0.131639	2.36989	1.11913	0.799232	0.0703673	FALSE	FALSE
DTD1	22.1849	21.8133	21.8708	22.3058	22.2716	22.3039	DTD1	Q496C9	D-aminoacyl-tRNA deacylase OS=Homo sapiens OX=9606 GN=DTD1 PE=2 SV=1	0	7.6555	Q496C9	FALSE	0	-0.0400676	0.715034	0.337483	0.799536	0.0705705	FALSE	FALSE
ZC3H4	20.7497	20.9435	20.589	21.1686	21.7856	21.0053	ZC3H4	Q9UPT8	Zinc finger CCCH domain-containing protein 4 OS=Homo sapiens OX=9606 GN=ZC3H4 PE=1 SV=3	0	3.8373	Q9UPT8	FALSE	0	-0.0676924	1.18594	0.559122	0.800179	0.0710048	FALSE	FALSE
FLAD1	19.5451	18.9202	20.7365	20.8152	20.8101	20.7524	FLAD1	Q8NFF5	FAD synthase OS=Homo sapiens OX=9606 GN=FLAD1 PE=1 SV=1	0	5.79216	Q8NFF5	TRUE	2	-0.128678	2.24591	1.05862	0.800311	0.0710946	FALSE	FALSE
RPS5	26.2079	26.3393	26.2081	26.0017	25.864	26.0375	RPS5	P46782	40S ribosomal protein S5 OS=Homo sapiens OX=9606 GN=RPS5 PE=1 SV=4	0	37.2549	P46782	FALSE	0	-0.602811	0.0346372	-0.284087	0.800412	0.0711636	FALSE	FALSE
Q53HH3	19.6432	18.8374	19.0268	20.6619	20.2011	19.362		Q53HH3	General transcription factor IIH subunit 4 (Fragment) OS=Homo sapiens OX=9606 PE=2 SV=1	0	8.65801	Q53HH3	TRUE	4	-0.110992	1.92271	0.905861	0.800576	0.0712752	FALSE	FALSE
SNRPD2	23.9954	24.022	24.2826	24.4899	24.346	24.416	SNRPD2	P62316	Small nuclear ribonucleoprotein Sm D2 OS=Homo sapiens OX=9606 GN=SNRPD2 PE=1 SV=1	0	49.1525	P62316	FALSE	0	-0.0389215	0.673549	0.317314	0.800612	0.0713	FALSE	FALSE
SUPT16H	23.2268	23.6878	23.229	23.948	24.0151	23.5803	SUPT16H	Q9Y5B9	FACT complex subunit SPT16 OS=Homo sapiens OX=9606 GN=SUPT16H PE=1 SV=1	0	18.4336	Q9Y5B9	FALSE	0	-0.0577463	0.990961	0.466607	0.800911	0.0715042	FALSE	FALSE
Q8IXI2-3	19.7303	20.1913	18.7696	20.9557	21.0853	19.9369	RHOT1	Q8IXI2	Isoform 3 of Mitochondrial Rho GTPase 1 OS=Homo sapiens OX=9606 GN=RHOT1	0.003	2.74964	Q8IXI2-3	TRUE	1	-0.136231	2.32739	1.09558	0.80107	0.0716135	FALSE	FALSE
PSMD8	23.8137	24.0032	24.0619	23.4082	23.1359	23.8515	PSMD8	P48556	26S proteasome non-ATPase regulatory subunit 8 OS=Homo sapiens OX=9606 GN=PSMD8 PE=1 SV=2	0	31.4286	P48556	FALSE	0	-1.05057	0.0617221	-0.494426	0.801202	0.0717048	FALSE	FALSE
Q8N2K0-2	21.1316	21.1073	21.112	21.1881	21.6847	21.8482	ABHD12	Q8N2K0	Isoform 2 of Monoacylglycerol lipase ABHD12 OS=Homo sapiens OX=9606 GN=ABHD12	0	23.0198	Q8N2K0-2	FALSE	0	-0.0572378	0.970606	0.456684	0.801336	0.0717974	FALSE	FALSE
O43760-2	23.4998	19.1968	18.633	23.667	23.2885	23.2946	SYNGR2	O43760	Isoform 2 of Synaptogyrin-2 OS=Homo sapiens OX=9606 GN=SYNGR2	0	10.1818	O43760-2	TRUE	2	-0.374255	6.32131	2.97352	0.801479	0.0718959	FALSE	FALSE
RARS	24.6082	24.4807	24.5547	24.0723	24.0679	24.4434	RARS1	P54136	Arginine--tRNA ligase, cytoplasmic OS=Homo sapiens OX=9606 GN=RARS PE=1 SV=2	0	55.4545	P54136	FALSE	0	-0.751315	0.0446937	-0.353311	0.80165	0.0720147	FALSE	FALSE
RPL11	26.4437	26.2994	26.015	25.9476	25.8783	25.8811	RPL11	P62913	60S ribosomal protein L11 OS=Homo sapiens OX=9606 GN=RPL11 PE=1 SV=2	0	21.3483	P62913	FALSE	0	-0.745509	0.0448274	-0.350341	0.802039	0.072286	FALSE	FALSE
LOX	23.3297	23.1721	22.8635	22.1553	22.1749	19.1292	LOX	D0PNI2	Lysyl oxidase OS=Homo sapiens OX=9606 GN=LOX PE=4 SV=1	0	34.0528	D0PNI2	TRUE	1	-4.19574	0.258448	-1.96865	0.802924	0.0729083	FALSE	FALSE
PAPSS1	23.4434	23.5381	23.7596	23.172	23.1846	23.3836	PAPSS1	O43252	Bifunctional 3'-phosphoadenosine 5'-phosphosulfate synthase 1 OS=Homo sapiens OX=9606 GN=PAPSS1 PE=1 SV=2	0	30.2885	O43252	FALSE	0	-0.711277	0.0439433	-0.333667	0.803034	0.0729863	FALSE	FALSE
O76090-3	20.4323	20.7935	19.3063	19.3865	19.3966	18.9364	BEST1	O76090	Isoform 3 of Bestrophin-1 OS=Homo sapiens OX=9606 GN=BEST1	0.028	1.82119	O76090-3	TRUE	4	-1.99865	0.12357	-0.937539	0.803061	0.0730058	FALSE	FALSE
NRP1	23.3653	22.972	23.4551	22.5942	23.1014	22.1285	NRP1	O14786	Neuropilin-1 OS=Homo sapiens OX=9606 GN=NRP1 PE=1 SV=3	0	17.4431	O14786	FALSE	0	-1.39902	0.0868235	-0.656096	0.803201	0.0731054	FALSE	FALSE
B2R6N9	25.5622	25.9081	25.6611	25.1376	25.3316	25.52		B2R6N9	cDNA, FLJ93042, highly similar to Homo sapiens signal sequence receptor, alpha (translocon-associated protein alpha) (SSR1), mRNA OS=Homo sapiens OX=9606 PE=2 SV=1	0	20.979	B2R6N9	FALSE	0	-0.812087	0.0506902	-0.380698	0.803416	0.0732586	FALSE	FALSE
PIP4K2A	21.3165	18.8707	19.2323	21.8649	20.5495	22.7684	PIP4K2A	P48426	Phosphatidylinositol 5-phosphate 4-kinase type-2 alpha OS=Homo sapiens OX=9606 GN=PIP4K2A PE=1 SV=2	0	5.91133	P48426	TRUE	2	-0.256121	4.09833	1.9211	0.803461	0.0732904	FALSE	FALSE
TXNDC5	27.1354	27.2346	27.0948	26.9509	26.8439	26.8644	TXNDC5	Q8NBS9	Thioredoxin domain-containing protein 5 OS=Homo sapiens OX=9606 GN=TXNDC5 PE=1 SV=2	0	48.3796	Q8NBS9	FALSE	0	-0.572864	0.0358421	-0.268511	0.803504	0.0733214	FALSE	FALSE
SEL1L	23.5588	23.8764	23.9677	23.2388	23.622	23.3121	SEL1L	Q9UBV2	Protein sel-1 homolog 1 OS=Homo sapiens OX=9606 GN=SEL1L PE=1 SV=3	0	29.7229	Q9UBV2	FALSE	0	-0.874696	0.0547276	-0.409984	0.803504	0.0733218	FALSE	FALSE
STRN3	18.8699	19.3561	19.2272	21.0472	21.4426	19.1555	STRN3	Q13033	Striatin-3 OS=Homo sapiens OX=9606 GN=STRN3 PE=1 SV=3	0.004	6.52447	Q13033	TRUE	4	-0.186762	2.98157	1.3974	0.803547	0.0733522	FALSE	FALSE
B4DPD5	23.865	23.5511	23.7938	23.1923	23.2893	23.5846		B4DPD5	Ubiquitin thioesterase OS=Homo sapiens OX=9606 PE=2 SV=1	0	28.2468	B4DPD5	FALSE	0	-0.81359	0.0511073	-0.381241	0.803653	0.0734284	FALSE	FALSE
AK2	24.7444	23.916	24.9734	25.2136	25.1584	25.2502	AK2	A0A140VK93	Adenylate kinase 2, mitochondrial OS=Homo sapiens OX=9606 GN=AK2 PE=2 SV=1	0	46.0251	A0A140VK93	FALSE	0	-0.0892447	1.41484	0.6628	0.803808	0.0735398	FALSE	FALSE
RHOB	22.4233	22.7294	19.1254	19.3279	19.3575	18.9036	RHOB	P62745	Rho-related GTP-binding protein RhoB OS=Homo sapiens OX=9606 GN=RHOB PE=1 SV=1	0	29.0816	P62745	TRUE	4	-4.76129	0.301941	-2.22967	0.80401	0.0736848	FALSE	FALSE
FBLN1,1	19.1449	21.749	22.2163	19.4557	19.2499	18.773	FBLN1	B1AHL2	Fibulin-1 OS=Homo sapiens OX=9606 GN=FBLN1 PE=1 SV=1	0	7.76699	B1AHL2	TRUE	4	-4.00867	0.254366	-1.87715	0.804032	0.0737011	FALSE	FALSE
HLA-B,5	18.8631	19.0134	18.4873	18.6805	22.8782	23.1613	HLA-B	A0A180H5R2	MHC class I antigen (Fragment) OS=Homo sapiens OX=9606 GN=HLA-B PE=3 SV=1	0	13.8122	A0A180H5R2	TRUE	4	-0.379478	5.95029	2.78541	0.804223	0.0738387	FALSE	FALSE
VBP1	21.8568	22.5064	22.7121	22.7139	22.9743	23.2976	VBP1	D3DWY7	Prefoldin subunit 3 OS=Homo sapiens OX=9606 GN=VBP1 PE=3 SV=1	0	32.1888	D3DWY7	FALSE	0	-0.0869151	1.36063	0.636858	0.804285	0.0738833	FALSE	FALSE
MCU	19.1704	19.0453	19.3367	19.0715	23.1192	22.9782	MCU	Q8NE86	Calcium uniporter protein, mitochondrial OS=Homo sapiens OX=9606 GN=MCU PE=1 SV=1	0.004	5.41311	Q8NE86	TRUE	4	-0.350094	5.42778	2.53884	0.804653	0.0741508	FALSE	FALSE
PHGDH	25.2566	25.0361	25.0972	25.6212	25.2334	25.7716	PHGDH	O43175	D-3-phosphoglycerate dehydrogenase OS=Homo sapiens OX=9606 GN=PHGDH PE=1 SV=4	0	41.4634	O43175	FALSE	0	-0.0569065	0.881257	0.412175	0.804696	0.0741826	FALSE	FALSE
HSPA4	24.9895	25.0312	25.2803	25.3962	25.3418	25.8419	HSPA4	P34932	Heat shock 70 kDa protein 4 OS=Homo sapiens OX=9606 GN=HSPA4 PE=1 SV=4	0	59.7619	P34932	FALSE	0	-0.0590593	0.911635	0.426288	0.80482	0.0742729	FALSE	FALSE
ITGB1	28.4203	28.3713	28.4682	28.1596	28.0623	28.2296	ITGB1	P05556	Integrin beta-1 OS=Homo sapiens OX=9606 GN=ITGB1 PE=1 SV=2	0	44.6115	P05556	FALSE	0	-0.576351	0.0375262	-0.269412	0.805012	0.0744136	FALSE	FALSE
IGF2R	21.898	22.4431	19.2011	23.1633	23.1593	22.9843	IGF2R	P11717	Cation-independent mannose-6-phosphate receptor OS=Homo sapiens OX=9606 GN=IGF2R PE=1 SV=3	0	7.50703	P11717	TRUE	1	-0.268599	4.11171	1.92155	0.805139	0.0745067	FALSE	FALSE
CRYZ	23.3322	23.5034	23.7562	23.0527	23.0998	23.3176	CRYZ	Q08257	Quinone oxidoreductase OS=Homo sapiens OX=9606 GN=CRYZ PE=1 SV=1	0	48.3283	Q08257	FALSE	0	-0.800185	0.0522982	-0.373943	0.805158	0.0745206	FALSE	FALSE
TXNDC12	23.6971	23.9513	23.6809	23.3341	23.2051	23.6369	TXNDC12	O95881	Thioredoxin domain-containing protein 12 OS=Homo sapiens OX=9606 GN=TXNDC12 PE=1 SV=1	0	40.6977	O95881	FALSE	0	-0.822671	0.053796	-0.384438	0.805178	0.0745354	FALSE	FALSE
GMPPB	22.755	22.5537	22.971	19.3503	18.8646	22.8491	GMPPB	A0A024R329	GDP-mannose pyrophosphorylase B, isoform CRA_a OS=Homo sapiens OX=9606 GN=GMPPB PE=4 SV=1	0	22.4806	A0A024R329	TRUE	1	-5.14734	0.336857	-2.40524	0.805208	0.0745575	FALSE	FALSE
CCT4	25.7815	25.7606	25.8174	25.4702	24.996	25.604	CCT4	P50991	T-complex protein 1 subunit delta OS=Homo sapiens OX=9606 GN=CCT4 PE=1 SV=4	0	58.4416	P50991	FALSE	0	-0.919701	0.0602442	-0.429728	0.805244	0.0745839	FALSE	FALSE
P12110-2	19.0054	18.6638	18.2282	19.453	20.0081	18.8474	COL6A2	P12110	Isoform 2C2A of Collagen alpha-2(VI) chain OS=Homo sapiens OX=9606 GN=COL6A2	0	34.3137	P12110-2	TRUE	3	-0.113929	1.72136	0.803714	0.805644	0.074879	FALSE	FALSE
UBXN4	23.5783	23.8308	23.7657	22.8585	23.5956	23.2387	UBXN4	Q92575	UBX domain-containing protein 4 OS=Homo sapiens OX=9606 GN=UBXN4 PE=1 SV=2	0	10.8268	Q92575	FALSE	0	-1.05815	0.0702127	-0.493967	0.805743	0.0749523	FALSE	FALSE
VCL	27.4701	27.5674	27.9615	27.1828	27.2005	27.4119	VCL	P18206	Vinculin OS=Homo sapiens OX=9606 GN=VCL PE=1 SV=4	0	60.582	P18206	FALSE	0	-0.860097	0.057478	-0.40131	0.806019	0.0751578	FALSE	FALSE
APOO	21.2438	21.1882	20.5425	21.8185	21.4125	21.409	APOO	Q9BUR5	MICOS complex subunit MIC26 OS=Homo sapiens OX=9606 GN=APOO PE=1 SV=1	0	10.6061	Q9BUR5	FALSE	0	-0.0797096	1.19004	0.555165	0.806109	0.0752244	FALSE	FALSE
P29218-3	22.8631	18.9399	23.4932	19.0464	18.7902	19.3114	IMPA1	P29218	Isoform 3 of Inositol monophosphatase 1 OS=Homo sapiens OX=9606 GN=IMPA1	0	10.119	P29218-3	TRUE	4	-5.82746	0.395293	-2.71609	0.806605	0.0755959	FALSE	FALSE
LRRC47	23.5009	23.049	23.2469	23.0721	22.5609	22.8265	LRRC47	Q8N1G4	Leucine-rich repeat-containing protein 47 OS=Homo sapiens OX=9606 GN=LRRC47 PE=1 SV=1	0	33.9623	Q8N1G4	FALSE	0	-0.95723	0.0656266	-0.445802	0.807026	0.0759135	FALSE	FALSE
A0A140VK27	23.4355	22.8138	23.2894	22.6473	22.7839	22.7893	LTA4H	A0A140VK27	Leukotriene A(4) hydrolase OS=Homo sapiens OX=9606 PE=2 SV=1	0	27.8232	A0A140VK27	FALSE	0	-0.943871	0.0650657	-0.439403	0.807243	0.0760784	FALSE	FALSE
NACA	24.9424	25.1567	25.3542	24.7654	24.5129	24.9501	NACA	E9PAV3	Nascent polypeptide-associated complex subunit alpha, muscle-specific form OS=Homo sapiens OX=9606 GN=NACA PE=1 SV=1	0	3.36862	E9PAV3	FALSE	0	-0.878271	0.061669	-0.408301	0.80798	0.0766421	FALSE	FALSE
COX2	24.6117	25.006	24.3655	23.6097	24.2263	24.3376	COX2	A0A1L7NY43	Cytochrome c oxidase subunit 2 OS=Homo sapiens OX=9606 GN=COX2 PE=3 SV=1	0	43.6123	A0A1L7NY43	FALSE	0	-1.29763	0.0911389	-0.603245	0.807991	0.0766503	FALSE	FALSE
CAPN1	25.3026	25.1422	25.4204	24.9764	24.7123	25.0992	CAPN1	P07384	Calpain-1 catalytic subunit OS=Homo sapiens OX=9606 GN=CAPN1 PE=1 SV=1	0	43.8375	P07384	FALSE	0	-0.772498	0.0543526	-0.359073	0.808062	0.0767053	FALSE	FALSE
MYO1B	22.0344	21.252	21.9014	19.6871	21.6994	19.8482	MYO1B	B0I1S9	MYO1B variant protein OS=Homo sapiens OX=9606 GN=MYO1B PE=2 SV=1	0	8.80282	B0I1S9	TRUE	1	-2.83544	0.200063	-1.31769	0.808176	0.076793	FALSE	FALSE
MYO1C,1	22.7802	23.0168	19.3389	19.4272	19.7273	19.1947	MYO1C	D3DTH7	Myosin IC, isoform CRA_a OS=Homo sapiens OX=9606 GN=MYO1C PE=3 SV=1	0	43.5035	D3DTH7	TRUE	4	-4.87017	0.345606	-2.26228	0.808408	0.0769723	FALSE	FALSE
DDX42	24.0401	24.2934	24.2713	23.531	23.8323	24.0411	DDX42	Q86XP3	ATP-dependent RNA helicase DDX42 OS=Homo sapiens OX=9606 GN=DDX42 PE=1 SV=1	0	19.2964	Q86XP3	FALSE	0	-0.861459	0.0611347	-0.400162	0.808409	0.0769735	FALSE	FALSE
CAST	23.6888	22.9729	22.7767	23.6588	23.6656	23.89	CAST	A0A024RAN2	Calpastatin, isoform CRA_a OS=Homo sapiens OX=9606 GN=CAST PE=4 SV=1	0	31.7559	A0A024RAN2	FALSE	0	-0.0907762	1.2747	0.591964	0.80855	0.0770828	FALSE	FALSE
HYOU1	25.9787	25.9462	26.1836	25.7255	25.8169	25.6977	HYOU1	Q9Y4L1	Hypoxia up-regulated protein 1 OS=Homo sapiens OX=9606 GN=HYOU1 PE=1 SV=1	0	49.4494	Q9Y4L1	FALSE	0	-0.62328	0.0444033	-0.289438	0.808566	0.0770952	FALSE	FALSE
ATP13A1	18.5646	21.2168	19.1689	22.3609	22.3527	20.2617	ATP13A1	A0A024R7N2	Cation-transporting ATPase OS=Homo sapiens OX=9606 GN=ATP13A1 PE=3 SV=1	0	6.22924	A0A024R7N2	TRUE	1	-0.310371	4.32698	2.0083	0.808844	0.0773115	FALSE	FALSE
Q13838-2	24.9681	25.0006	24.7969	24.6694	24.7144	24.415	DDX39B	Q13838	Isoform 2 of Spliceosome RNA helicase DDX39B OS=Homo sapiens OX=9606 GN=DDX39B	0	51.693	Q13838-2	FALSE	0	-0.694929	0.0503938	-0.322268	0.809291	0.0776616	FALSE	FALSE
HSPA12A	20.3168	20.741	20.0057	19.9567	19.7878	18.6935	HSPA12A	A0A1B0GTF3	Heat shock 70 kDa protein 12A OS=Homo sapiens OX=9606 GN=HSPA12A PE=1 SV=1	0.006	2.45665	A0A1B0GTF3	TRUE	1	-1.88786	0.137597	-0.875131	0.8095	0.077826	FALSE	FALSE
B3KTL6	19.4513	18.4459	18.9312	22.5098	19.312	20.528	CNOT2	B3KTL6	cDNA FLJ38470 fis, clone FEBRA2022013, highly similar to CCR4-NOT transcription complex subunit 2 (Fragment) OS=Homo sapiens OX=9606 PE=2 SV=1	0.001	9.07407	B3KTL6	TRUE	4	-0.289793	3.9707	1.84045	0.809555	0.0778694	FALSE	FALSE
HSPE1	22.9079	22.831	22.8741	22.1136	21.7604	18.796	HSPE1	P61604	10 kDa heat shock protein, mitochondrial OS=Homo sapiens OX=9606 GN=HSPE1 PE=1 SV=2	0	21.5686	P61604	TRUE	1	-4.27456	0.312639	-1.98096	0.809643	0.0779393	FALSE	FALSE
A8K9T3	19.1714	21.9655	21.9966	19.1857	19.6428	18.8509	ACSL1	A8K9T3	cDNA FLJ76467, highly similar to Homo sapiens acyl-CoA synthetase long-chain family member 1 (ACSL1), mRNA OS=Homo sapiens OX=9606 PE=2 SV=1	0.001	5.44413	A8K9T3	TRUE	4	-3.92308	0.286979	-1.81805	0.80965	0.0779447	FALSE	FALSE
ACOT7	18.8084	18.5346	23.0107	22.9905	22.6252	22.8928	ACOT7	O00154	Cytosolic acyl coenzyme A thioester hydrolase OS=Homo sapiens OX=9606 GN=ACOT7 PE=1 SV=3	0	14.4737	O00154	TRUE	2	-0.436942	5.87345	2.71825	0.810349	0.0785003	FALSE	FALSE
MTDH	24.5534	24.7202	24.0196	23.7381	24.1564	23.844	MTDH	A0A024R9D2	Metadherin, isoform CRA_a OS=Homo sapiens OX=9606 GN=MTDH PE=4 SV=1	0	38.488	A0A024R9D2	FALSE	0	-1.12015	0.0836617	-0.518244	0.810514	0.0786329	FALSE	FALSE
TMPO	23.3677	23.6523	23.5571	23.8329	23.8038	23.8072	TMPO	P42166	Lamina-associated polypeptide 2, isoform alpha OS=Homo sapiens OX=9606 GN=TMPO PE=1 SV=2	0	53.6023	P42166	FALSE	0	-0.046712	0.624568	0.288928	0.810572	0.0786792	FALSE	FALSE
Q9NXR7-1	21.6027	21.6188	21.707	21.1736	20.9039	19.0531	BABAM2	Q9NXR7	Isoform 1 of BRISC and BRCA1-A complex member 2 OS=Homo sapiens OX=9606 GN=BABAM2	0.001	3.37349	Q9NXR7-1	TRUE	1	-2.73674	0.204759	-1.26599	0.810587	0.0786917	FALSE	FALSE
ASL	21.5847	21.3559	21.502	19.8656	21.4859	19.15	ASL	A0A024RDL8	Argininosuccinate lyase isoform 1 OS=Homo sapiens OX=9606 GN=ASL PE=2 SV=1	0	7.32759	A0A024RDL8	TRUE	2	-2.84178	0.214366	-1.31371	0.810931	0.0789686	FALSE	FALSE
TNFRSF12A	19.221	19.9135	19.1961	21.9678	19.3976	22.039	TNFRSF12A	Q9NP84	Tumor necrosis factor receptor superfamily member 12A OS=Homo sapiens OX=9606 GN=TNFRSF12A PE=1 SV=1	0.021	15.5039	Q9NP84	TRUE	4	-0.276278	3.65876	1.69124	0.810974	0.0790035	FALSE	FALSE
Q5JRX3-2	23.9696	24.0637	24.2953	24.4123	24.3466	24.5166	PITRM1	Q5JRX3	Isoform 2 of Presequence protease, mitochondrial OS=Homo sapiens OX=9606 GN=PITRM1	0	32.2736	Q5JRX3-2	FALSE	0	-0.0515625	0.682835	0.315636	0.810975	0.079004	FALSE	FALSE
PRKAR1A	24.554	24.3552	24.5587	24.8755	24.6184	25.0418	PRKAR1A	B2R5T5	Protein kinase, cAMP-dependent, regulatory, type I, alpha (Tissue specific extinguisher 1), isoform CRA_a OS=Homo sapiens OX=9606 GN=PRKAR1A PE=2 SV=1	0	40.4199	B2R5T5	FALSE	0	-0.0582682	0.770153	0.355943	0.811056	0.0790696	FALSE	FALSE
CHST12	19.3057	18.8239	18.387	19.7718	19.9703	19.047	CHST12	A0A024R860	Carbohydrate sulfotransferase OS=Homo sapiens OX=9606 GN=CHST12 PE=3 SV=1	0	8.69565	A0A024R860	TRUE	3	-0.124247	1.6392	0.757478	0.811133	0.0791324	FALSE	FALSE
Q9UP83-2	21.6059	21.483	21.2465	20.4904	20.2706	21.4141	COG5	Q9UP83	Isoform 2 of Conserved oligomeric Golgi complex subunit 5 OS=Homo sapiens OX=9606 GN=COG5	0	11.2791	Q9UP83-2	FALSE	0	-1.56029	0.120141	-0.720075	0.811801	0.0796763	FALSE	FALSE
A0A140VJS0	22.3837	21.845	22.0831	22.1765	19.2431	18.2829	PPP2CB	A0A140VJS0	Serine/threonine-protein phosphatase OS=Homo sapiens OX=9606 PE=2 SV=1	0	56.9579	A0A140VJS0	TRUE	2	-4.77444	0.368162	-2.20314	0.811863	0.0797271	FALSE	FALSE
Q9UL15-2	19.4541	18.8295	18.9089	20.1109	21.0507	19.2313	BAG5	Q9UL15	Isoform 2 of BAG family molecular chaperone regulator 5 OS=Homo sapiens OX=9606 GN=BAG5	0	7.78689	Q9UL15-2	TRUE	1	-0.178695	2.31226	1.06678	0.811957	0.0798046	FALSE	FALSE
SMAD4	19.9002	21.1637	21.4358	22.318	21.6961	21.517	SMAD4	A0A024R274	Mothers against decapentaplegic homolog OS=Homo sapiens OX=9606 GN=SMAD4 PE=2 SV=1	0	5.61594	A0A024R274	FALSE	0	-0.173892	2.19477	1.01044	0.813028	0.080693	FALSE	FALSE
NCAPD3	18.774	18.7041	18.8377	19.212	20.3115	19.0788	NCAPD3	P42695	Condensin-2 complex subunit D3 OS=Homo sapiens OX=9606 GN=NCAPD3 PE=1 SV=2	0	2.87049	P42695	TRUE	1	-0.132532	1.65687	0.762171	0.813442	0.081041	FALSE	FALSE
O94973-2	23.7348	23.8573	23.3997	24.0875	24.2211	23.8704	AP2A2	O94973	Isoform 2 of AP-2 complex subunit alpha-2 OS=Homo sapiens OX=9606 GN=AP2A2	0	44.3617	O94973-2	FALSE	0	-0.0689299	0.860423	0.395746	0.813509	0.0810973	FALSE	FALSE
ABCE1	21.0275	22.1966	22.1029	22.8477	23.2681	22.1028	ABCE1	P61221	ATP-binding cassette sub-family E member 1 OS=Homo sapiens OX=9606 GN=ABCE1 PE=1 SV=1	0	23.7062	P61221	FALSE	0	-0.168038	2.09576	0.963858	0.813546	0.0811288	FALSE	FALSE
B3KQF4	22.4022	22.5925	23.1142	19.5267	21.8186	22.0811		B3KQF4	cDNA FLJ90373 fis, clone NT2RP2004606, highly similar to Metalloproteinase inhibitor 1 OS=Homo sapiens OX=9606 PE=2 SV=1	0	17.8744	B3KQF4	TRUE	1	-3.39702	0.275382	-1.56082	0.814027	0.0815366	FALSE	FALSE
GALNS	21.9527	22.1424	22.1768	21.3487	21.4419	18.9924	GALNS	A0A1A7UP97	Galactosamine (N-acetyl)-6-sulfatase OS=Homo sapiens OX=9606 GN=GALNS PE=4 SV=1	0	9.57854	A0A1A7UP97	TRUE	1	-3.25922	0.266719	-1.49625	0.814443	0.081892	FALSE	FALSE
B3KSH8	20.6292	19.3522	21.1716	19.3914	19.6208	18.8058		B3KSH8	cDNA FLJ36241 fis, clone THYMU2001622, highly similar to Inositol polyphosphate 1-phosphatase OS=Homo sapiens OX=9606 PE=2 SV=1	0	3.00752	B3KSH8	TRUE	4	-2.42173	0.198372	-1.11168	0.814485	0.0819281	FALSE	FALSE
CALM2	24.1276	24.3003	24.3674	23.5058	23.9145	24.1042	CALM2	E7EMB3	Calmodulin-2 OS=Homo sapiens OX=9606 GN=CALM2 PE=1 SV=1	0	16.8367	E7EMB3	FALSE	0	-0.922946	0.0756513	-0.423647	0.814514	0.081953	FALSE	FALSE
TMEM43	26.0295	26.0509	25.8678	25.6897	25.7457	25.7239	TMEM43	A0A024R2F9	Transmembrane protein 43 isoform 1 OS=Homo sapiens OX=9606 GN=TMEM43 PE=2 SV=1	0	56.25	A0A024R2F9	FALSE	0	-0.573475	0.0475389	-0.262968	0.815014	0.0823838	FALSE	FALSE
COMMD3-BMI1	22.2435	21.6769	22.2708	21.7025	20.5546	18.2943	COMMD3-BMI1	R4GMX3	COMMD3-BMI1 readthrough OS=Homo sapiens OX=9606 GN=COMMD3-BMI1 PE=4 SV=1	0	4.69083	R4GMX3	TRUE	1	-4.10389	0.344005	-1.87994	0.81551	0.0828157	FALSE	FALSE
Q92896-2	24.3436	23.914	23.5761	24.1839	24.6332	24.6676	GLG1	Q92896	Isoform 2 of Golgi apparatus protein 1 OS=Homo sapiens OX=9606 GN=GLG1	0	27.6808	Q92896-2	FALSE	0	-0.100849	1.20146	0.550304	0.815572	0.0828694	FALSE	FALSE
RPS15A	24.3919	24.4966	24.8758	24.9956	24.8729	24.9954	RPS15A	P62244	40S ribosomal protein S15a OS=Homo sapiens OX=9606 GN=RPS15A PE=1 SV=2	0	51.5385	P62244	FALSE	0	-0.0675919	0.800629	0.366519	0.81583	0.0830956	FALSE	FALSE
EXOSC6	19.2839	19.3407	19.2657	20.9417	22.4709	19.3945	EXOSC6	Q5RKV6	Exosome complex component MTR3 OS=Homo sapiens OX=9606 GN=EXOSC6 PE=1 SV=1	0	9.19118	Q5RKV6	TRUE	4	-0.303434	3.58129	1.63893	0.815991	0.0832379	FALSE	FALSE
TK1	19.021	21.8743	21.8906	22.7198	22.5975	22.7418	TK1	A0A024R8N6	Thymidine kinase OS=Homo sapiens OX=9606 GN=TK1 PE=3 SV=1	0	10.1449	A0A024R8N6	TRUE	1	-0.327175	3.84266	1.75774	0.816212	0.0834324	FALSE	FALSE
PFAS	22.5245	22.2382	23.2204	23.3859	23.0439	23.4193	PFAS	A8K8N7	Phosphoribosylformylglycinamidine synthase (FGAR amidotransferase), isoform CRA_b OS=Homo sapiens OX=9606 GN=PFAS PE=2 SV=1	0	16.4425	A8K8N7	FALSE	0	-0.116194	1.36022	0.622013	0.81636	0.0835638	FALSE	FALSE
ARMC6	18.8981	18.876	19.0644	20.2318	22.113	19.2073	ARMC6	Q6NXE6	Armadillo repeat-containing protein 6 OS=Homo sapiens OX=9606 GN=ARMC6 PE=1 SV=2	0	11.1776	Q6NXE6	TRUE	4	-0.295311	3.4378	1.57125	0.816613	0.0837884	FALSE	FALSE
Q59GX2	21.1241	22.9943	22.9909	23.7075	23.4703	23.4384	SLC2A1	Q59GX2	Solute carrier family 2 (Facilitated glucose transporter), member 1 variant (Fragment) OS=Homo sapiens OX=9606 PE=2 SV=1	0	8.12379	Q59GX2	FALSE	0	-0.219826	2.55778	1.16898	0.816636	0.0838087	FALSE	FALSE
PANX1	20.8649	20.1184	18.2281	21.185	21.1804	21.1888	PANX1	Q96RD7	Pannexin-1 OS=Homo sapiens OX=9606 GN=PANX1 PE=1 SV=4	0	12.9108	Q96RD7	TRUE	1	-0.273213	3.16843	1.44761	0.816787	0.0839431	FALSE	FALSE
RPS16	26.0418	25.9262	25.7492	25.6527	25.4456	25.6789	RPS16	P62249	40S ribosomal protein S16 OS=Homo sapiens OX=9606 GN=RPS16 PE=1 SV=2	0	49.3151	P62249	FALSE	0	-0.68608	0.0593014	-0.313389	0.816895	0.0840399	FALSE	FALSE
ARHGEF2	22.4277	19.565	21.4554	22.9837	23.0643	22.2511	ARHGEF2	V9GYM8	Rho guanine nucleotide exchange factor 2 OS=Homo sapiens OX=9606 GN=ARHGEF2 PE=1 SV=1	0	14.161	V9GYM8	TRUE	1	-0.306029	3.54005	1.61701	0.816901	0.0840458	FALSE	FALSE
MAP1A	22.0639	21.0636	21.5533	20.5778	21.0653	21.0892	MAP1A	E9PGC8	Microtubule-associated protein 1A OS=Homo sapiens OX=9606 GN=MAP1A PE=1 SV=1	0	2.17034	E9PGC8	FALSE	0	-1.42396	0.124966	-0.649498	0.81759	0.0846656	FALSE	FALSE
GMFB	22.3947	23.2194	23.2615	19.3697	19.3638	23.1223	GMFB	G3V4P8	Glia maturation factor beta (Fragment) OS=Homo sapiens OX=9606 GN=GMFB PE=1 SV=1	0	15.3333	G3V4P8	TRUE	2	-5.13038	0.450449	-2.33997	0.817611	0.0846851	FALSE	FALSE
P82094-2	21.8604	21.5305	21.5013	21.9521	21.9232	21.9634	TMF1	P82094	Isoform 2 of TATA element modulatory factor OS=Homo sapiens OX=9606 GN=TMF1	0	8.4854	P82094-2	FALSE	0	-0.061673	0.692709	0.315518	0.818253	0.08527	FALSE	FALSE
PSMD6	23.1709	23.4422	23.3598	23.6818	23.6227	23.532	PSMD6	Q15008	26S proteasome non-ATPase regulatory subunit 6 OS=Homo sapiens OX=9606 GN=PSMD6 PE=1 SV=1	0	45.7584	Q15008	FALSE	0	-0.0565234	0.632238	0.287857	0.818446	0.0854465	FALSE	FALSE
FAM49B	23.0594	23.3602	23.455	23.4361	23.896	23.7512	CYRIB	Q9NUQ9	Protein FAM49B OS=Homo sapiens OX=9606 GN=FAM49B PE=1 SV=1	0	44.7531	Q9NUQ9	FALSE	0	-0.079122	0.884913	0.402895	0.818451	0.0854513	FALSE	FALSE
TENT5A	17.8401	18.868	19.1103	19.3641	19.6577	19.158	TENT5A	Q5TF85	Family with sequence similarity 46, member A, isoform CRA_a OS=Homo sapiens OX=9606 GN=TENT5A PE=1 SV=1	0.015	3.25048	Q5TF85	TRUE	3	-0.154844	1.72916	0.78716	0.818522	0.0855164	FALSE	FALSE
MAGED2	23.6836	23.586	23.5251	23.8582	23.7713	23.992	MAGED2	Q9UNF1	Melanoma-associated antigen D2 OS=Homo sapiens OX=9606 GN=MAGED2 PE=1 SV=2	0	28.5479	Q9UNF1	FALSE	0	-0.0542248	0.605435	0.275605	0.818529	0.0855234	FALSE	FALSE
POLR3A	18.8641	18.5658	18.8709	20.5189	20.0554	18.7432	POLR3A	O14802	DNA-directed RNA polymerase III subunit RPC1 OS=Homo sapiens OX=9606 GN=POLR3A PE=1 SV=2	0.016	1.51079	O14802	TRUE	3	-0.198675	2.20977	1.00555	0.818707	0.0856878	FALSE	FALSE
STX18	21.3436	21.9511	21.8982	21.3544	21.3977	20.7964	STX18	Q9P2W9	Syntaxin-18 OS=Homo sapiens OX=9606 GN=STX18 PE=1 SV=1	0	10.4478	Q9P2W9	FALSE	0	-1.20514	0.108903	-0.54812	0.818944	0.0859066	FALSE	FALSE
APOD	19.4267	19.3791	19.6898	19.2807	22.8337	23.0904	APOD	C9JF17	Apolipoprotein D (Fragment) OS=Homo sapiens OX=9606 GN=APOD PE=1 SV=1	0.028	2.7907	C9JF17	TRUE	4	-0.446108	4.91898	2.23644	0.819112	0.0860628	FALSE	FALSE
TOR1AIP1	24.4881	24.5023	24.3405	24.1849	24.1822	24.2044	TOR1AIP1	Q5JTV8	Torsin-1A-interacting protein 1 OS=Homo sapiens OX=9606 GN=TOR1AIP1 PE=1 SV=2	0	36.3636	Q5JTV8	FALSE	0	-0.556917	0.0506636	-0.253127	0.819256	0.0861972	FALSE	FALSE
GOLGA1	20.1403	19.554	19.958	20.9124	20.954	19.9344	GOLGA1	A0A024R869	Golgi autoantigen, golgin subfamily a, 1, isoform CRA_a OS=Homo sapiens OX=9606 GN=GOLGA1 PE=4 SV=1	0	3.38983	A0A024R869	FALSE	0	-0.143749	1.57605	0.716152	0.819378	0.0863109	FALSE	FALSE
DTNBP1	18.4753	18.9096	18.2087	20.0471	19.3148	18.7045	DTNBP1	A0A0S2Z5U8	Dystrobrevin binding protein 1 isoform 1 (Fragment) OS=Homo sapiens OX=9606 GN=DTNBP1 PE=2 SV=1	0.025	4.5584	A0A0S2Z5U8	TRUE	4	-0.165596	1.81399	0.824195	0.819419	0.0863496	FALSE	FALSE
FLII	23.2096	23.0761	23.2974	22.958	22.9375	22.8959	FLII	Q13045	Protein flightless-1 homolog OS=Homo sapiens OX=9606 GN=FLII PE=1 SV=2	0	27.2656	Q13045	FALSE	0	-0.580893	0.0530366	-0.263928	0.819426	0.0863559	FALSE	FALSE
SH3GLB1	22.8428	22.6357	22.8391	22.208	22.5024	22.5942	SH3GLB1	A0A087WW40	Endophilin-B1 OS=Homo sapiens OX=9606 GN=SH3GLB1 PE=1 SV=1	0	23.0964	A0A087WW40	FALSE	0	-0.7438	0.0685126	-0.337644	0.819841	0.0867456	FALSE	FALSE
RHOA	24.5474	24.9123	24.7339	25.0258	25.014	25.0612	RHOA	A0A024R324	Ras homolog gene family, member A, isoform CRA_a OS=Homo sapiens OX=9606 GN=RHOA PE=4 SV=1	0	74.0933	A0A024R324	FALSE	0	-0.0613918	0.666377	0.302493	0.819849	0.0867533	FALSE	FALSE
MVD	21.3036	19.2114	22.6432	19.6995	19.1912	18.5498	MVD	P53602	Diphosphomevalonate decarboxylase OS=Homo sapiens OX=9606 GN=MVD PE=1 SV=1	0	11.25	P53602	TRUE	4	-4.20025	0.388425	-1.90591	0.820028	0.0869218	FALSE	FALSE
NAA15	23.3412	22.1411	23.4957	23.8954	23.5832	24.0012	NAA15	Q9BXJ9	N-alpha-acetyltransferase 15, NatA auxiliary subunit OS=Homo sapiens OX=9606 GN=NAA15 PE=1 SV=1	0	31.1778	Q9BXJ9	FALSE	0	-0.171557	1.83944	0.833941	0.82043	0.0873033	FALSE	FALSE
Q9C0E8-4	23.5675	23.7282	23.1327	19.3057	22.1073	22.9588	LNPK	Q9C0E8	Isoform 4 of Endoplasmic reticulum junction formation protein lunapark OS=Homo sapiens OX=9606 GN=LNPK	0	22.4401	Q9C0E8-4	TRUE	1	-4.45329	0.415614	-2.01884	0.820461	0.0873331	FALSE	FALSE
SRM	24.3875	24.3403	24.6489	23.9877	23.8967	24.3481	SRM	P19623	Spermidine synthase OS=Homo sapiens OX=9606 GN=SRM PE=1 SV=1	0	72.5166	P19623	FALSE	0	-0.841301	0.078583	-0.381359	0.820501	0.0873714	FALSE	FALSE
P08195-4	25.7997	25.8369	25.8913	25.4127	25.5703	25.7006	SLC3A2	P08195	Isoform 4 of 4F2 cell-surface antigen heavy chain OS=Homo sapiens OX=9606 GN=SLC3A2	0	38.4266	P08195-4	FALSE	0	-0.620982	0.0580492	-0.281466	0.820538	0.0874068	FALSE	FALSE
FAM3C	22.9189	22.1302	22.875	23.4258	22.9849	23.2032	FAM3C	Q92520	Protein FAM3C OS=Homo sapiens OX=9606 GN=FAM3C PE=1 SV=1	0	31.2775	Q92520	FALSE	0	-0.116312	1.24282	0.563253	0.820593	0.087459	FALSE	FALSE
PSMD9	22.4544	22.0718	22.216	21.8897	21.9069	22.0049	PSMD9	O00233	26S proteasome non-ATPase regulatory subunit 9 OS=Homo sapiens OX=9606 GN=PSMD9 PE=1 SV=3	0	14.7982	O00233	FALSE	0	-0.692821	0.0656563	-0.313582	0.82119	0.0880321	FALSE	FALSE
MTPN	23.1663	18.9784	19.204	23.0611	22.5714	23.1036	MTPN	P58546	Myotrophin OS=Homo sapiens OX=9606 GN=MTPN PE=1 SV=2	0	14.4068	P58546	TRUE	2	-0.515996	5.44087	2.46244	0.821225	0.0880664	FALSE	FALSE
O14494-2	21.7663	22.0785	21.4782	21.3019	19.5217	21.1975	PLPP1	O14494	Isoform 2 of Phospholipid phosphatase 1 OS=Homo sapiens OX=9606 GN=PLPP1	0	7.01754	O14494-2	TRUE	1	-2.43372	0.232406	-1.10066	0.821556	0.088387	FALSE	FALSE
Q96RT1-8	22.0988	22.0263	21.8607	22.339	22.1574	22.351	ERBIN	Q96RT1	Isoform 8 of Erbin OS=Homo sapiens OX=9606 GN=ERBIN	0	9.44327	Q96RT1-8	FALSE	0	-0.0608892	0.635213	0.287162	0.821738	0.088564	FALSE	FALSE
B4DMM7	19.0607	20.956	19.2561	20.2353	21.7559	21.3862		B4DMM7	cDNA FLJ59722, highly similar to Retinoblastoma-binding protein 5 OS=Homo sapiens OX=9606 PE=2 SV=1	0	3.66492	B4DMM7	TRUE	2	-0.291848	3.02821	1.36818	0.821999	0.0888186	FALSE	FALSE
CSRP2	23.5642	23.1305	22.7115	22.6008	22.7831	22.4455	CSRP2	A0A024RBB5	Cysteine and glycine-rich protein 2, isoform CRA_a OS=Homo sapiens OX=9606 GN=CSRP2 PE=4 SV=1	0	44.5596	A0A024RBB5	FALSE	0	-1.16416	0.112833	-0.525661	0.822272	0.0890868	FALSE	FALSE
A0A024QYS2	23.7524	24.1181	24.1166	24.3832	24.644	24.1645	TM9SF3	A0A024QYS2	Transmembrane 9 superfamily member OS=Homo sapiens OX=9606 PE=2 SV=1	0	17.8268	A0A024QYS2	FALSE	0	-0.0870628	0.89013	0.401533	0.822713	0.0895229	FALSE	FALSE
GPX8	24.985	25.0649	24.9519	24.9023	24.5544	24.6345	GPX8	Q8TED1	Probable glutathione peroxidase 8 OS=Homo sapiens OX=9606 GN=GPX8 PE=1 SV=2	0	28.7081	Q8TED1	FALSE	0	-0.673149	0.0660393	-0.303555	0.82286	0.0896689	FALSE	FALSE
NFKB2	22.4551	21.5812	19.2045	19.3498	19.3021	19.3679	NFKB2	Q00653	Nuclear factor NF-kappa-B p100 subunit OS=Homo sapiens OX=9606 GN=NFKB2 PE=1 SV=4	0	6.66667	Q00653	TRUE	4	-3.86063	0.37994	-1.74034	0.823013	0.0898214	FALSE	FALSE
VPS18	19.471	20.9255	18.7907	21.53	20.6583	20.7287	VPS18	A0A024R9R3	Vacuolar protein sorting protein 18, isoform CRA_d OS=Homo sapiens OX=9606 GN=VPS18 PE=4 SV=1	0	3.18602	A0A024R9R3	TRUE	2	-0.273483	2.76004	1.24328	0.823345	0.090154	FALSE	FALSE
PRPF19	23.9534	24.3306	24.0485	24.5712	24.3577	24.3864	PRPF19	Q9UMS4	Pre-mRNA-processing factor 19 OS=Homo sapiens OX=9606 GN=PRPF19 PE=1 SV=1	0	47.4206	Q9UMS4	FALSE	0	-0.0730533	0.72819	0.327568	0.823953	0.0907675	FALSE	FALSE
EZR	24.6385	24.5234	24.6079	24.9398	24.8621	24.7442	EZR	E7EQR4	Ezrin OS=Homo sapiens OX=9606 GN=EZR PE=1 SV=3	0	51.7065	E7EQR4	FALSE	0	-0.0577682	0.575359	0.258796	0.823993	0.0908082	FALSE	FALSE
Q9BSJ2-4	20.6509	21.0213	20.7797	21.136	21.1089	22.0034	TUBGCP2	Q9BSJ2	Isoform 3 of Gamma-tubulin complex component 2 OS=Homo sapiens OX=9606 GN=TUBGCP2	0	3.97849	Q9BSJ2-4	FALSE	0	-0.13505	1.33261	0.598779	0.824452	0.0912767	FALSE	FALSE
Q92600-2	22.5276	19.2155	21.9518	19.6425	19.658	18.6806	CNOT9	Q92600	Isoform 2 of CCR4-NOT transcription complex subunit 9 OS=Homo sapiens OX=9606 GN=CNOT9	0	8.76133	Q92600-2	TRUE	4	-4.23985	0.430659	-1.9046	0.824565	0.0913922	FALSE	FALSE
B7Z532	22.4368	22.1593	22.7549	21.7252	20.2971	22.1511		B7Z532	cDNA FLJ51028, highly similar to 60 kDa heat shock protein, mitochondrial OS=Homo sapiens OX=9606 PE=2 SV=1	0	72.2449	B7Z532	TRUE	1	-2.35888	0.24048	-1.0592	0.824746	0.0915787	FALSE	FALSE
ISG15	19.9735	22.646	22.366	23.5944	23.3978	22.7332	ISG15	P05161	Ubiquitin-like protein ISG15 OS=Homo sapiens OX=9606 GN=ISG15 PE=1 SV=5	0	31.5152	P05161	TRUE	1	-0.359831	3.5198	1.57998	0.824885	0.0917211	FALSE	FALSE
[truncated: 1,987 more rows]

## Sheet: Table S3
Table S3. GO terms and pathways significantly enriched in the transcriptome, using an over-representation (ORA) analysis with 1712 genes.
[truncated: 183 more rows]

## Sheet: Table S4
Table S4. GO terms and pathways significantly enriched in the proteome, using an over-representation (ORA) analysis with 158 genes.
[truncated: 191 more rows]

[truncated: 2 more sheets: Table S5, Table S6]
